# Supplementary material for: Spatial transcriptomic interrogation of the murine bone marrow signaling landscape
Source: Bone Res. 2023 Nov 6;11:59. doi: 10.1038/s41413-023-00298-1 (PMC10625929; doi:10.1038/s41413-023-00298-1)
Supplement: Supplementary file 4 — Table S1 [file 41413_2023_298_MOESM4_ESM.csv]

Table S1 Mesenchymal lineage cluster DEG list
Gene	p_val	avg_log2FC	pct.1	pct.2	p_val_adj	cluster
Clec3b	0	4.049434421	0.771	0.064	0	1
Ly6a	0	3.893021319	0.888	0.126	0	1
Prg4	2.88E-61	3.755341503	0.292	0.08	4.80E-57	1
Gsn	2.11E-248	3.600558502	0.996	0.786	3.51E-244	1
Ly6c1	0	3.255946783	0.734	0.081	0	1
Tppp3	5.42E-272	3.19568801	0.805	0.211	9.02E-268	1
Dpt	0	2.94662102	0.72	0.072	0	1
Mfap5	0	2.923469578	0.686	0.054	0	1
Cd34	0	2.285749613	0.688	0.029	0	1
Tnfaip6	1.58E-49	2.235372037	0.602	0.37	2.63E-45	1
Igfbp6	5.81E-167	2.20958459	0.815	0.3	9.67E-163	1
Ugdh	2.31E-62	2.120491047	0.74	0.539	3.85E-58	1
Crip1	1.15E-124	2.091126093	0.974	0.845	1.91E-120	1
Fn1	1.78E-79	1.902304764	0.907	0.81	2.96E-75	1
Col14a1	0	1.897348036	0.657	0.061	0	1
Has1	4.46E-224	1.855019329	0.489	0.067	7.43E-220	1
Cxcl1	4.82E-37	1.825074252	0.562	0.342	8.03E-33	1
S100a6	3.22E-169	1.793226559	0.996	0.826	5.37E-165	1
Sod3	2.44E-233	1.785767647	0.734	0.169	4.06E-229	1
Apod	7.93E-76	1.785161434	0.629	0.272	1.32E-71	1
Tnxb	0	1.775264869	0.625	0.02	0	1
S100a10	6.09E-141	1.749282056	0.97	0.898	1.01E-136	1
Thy1	9.22E-288	1.742919541	0.651	0.098	1.54E-283	1
S100a4	4.31E-106	1.739917154	0.742	0.341	7.18E-102	1
Ecm1	2.27E-120	1.699431094	0.87	0.553	3.79E-116	1
Pcolce2	2.82E-99	1.697681433	0.552	0.208	4.69E-95	1
Mt2	1.22E-56	1.686254374	0.874	0.707	2.02E-52	1
Sfrp4	5.17E-25	1.683487521	0.724	0.601	8.61E-21	1
Fhl1	1.48E-139	1.65855403	0.692	0.25	2.47E-135	1
Serpinb6a	7.00E-141	1.648488464	0.854	0.537	1.17E-136	1
Nbl1	1.41E-114	1.582482405	0.913	0.612	2.35E-110	1
Creb5	4.31E-193	1.55121659	0.594	0.128	7.18E-189	1
Tspo	1.90E-120	1.542037895	0.846	0.545	3.16E-116	1
Meg3	8.12E-99	1.485395642	0.714	0.298	1.35E-94	1
Capg	2.26E-135	1.45462087	0.728	0.296	3.77E-131	1
Dcn	9.80E-96	1.432812999	0.978	0.899	1.63E-91	1
Medag	0	1.428286108	0.596	0.069	0	1
Cd248	0	1.412741254	0.538	0.045	0	1
Crip2	2.79E-69	1.398565821	0.738	0.472	4.65E-65	1
Fgl2	5.89E-67	1.363710896	0.412	0.137	9.81E-63	1
Txn1	1.20E-119	1.339328911	0.953	0.881	2.00E-115	1
Prnp	1.12E-99	1.301715954	0.712	0.351	1.86E-95	1
Cav1	6.76E-168	1.301324333	0.499	0.095	1.13E-163	1
Angptl1	6.03E-99	1.282794074	0.489	0.141	1.00E-94	1
Prkcdbp	1.30E-112	1.282212628	0.913	0.701	2.17E-108	1
Scara5	1.12E-177	1.275087819	0.446	0.069	1.86E-173	1
Cygb	2.17E-59	1.269358675	0.414	0.153	3.62E-55	1
Fbln7	1.61E-60	1.248568291	0.446	0.174	2.69E-56	1
Ramp2	1.57E-163	1.24786348	0.59	0.14	2.61E-159	1
Fbln2	1.90E-269	1.241226302	0.503	0.055	3.17E-265	1
Uap1	1.25E-51	1.240314919	0.702	0.514	2.08E-47	1
Anxa2	2.83E-107	1.223477144	0.968	0.901	4.71E-103	1
Rhoj	1.71E-172	1.200943777	0.671	0.176	2.85E-168	1
Col3a1	4.14E-115	1.191042787	1	0.777	6.90E-111	1
Itih5	3.53E-82	1.17666412	0.503	0.168	5.88E-78	1
Il11ra1	1.07E-104	1.174162432	0.791	0.365	1.78E-100	1
Axl	6.04E-161	1.131623455	0.665	0.187	1.01E-156	1
Osr2	6.98E-177	1.130581952	0.454	0.071	1.16E-172	1
Pmp22	3.60E-94	1.123931626	0.858	0.581	5.99E-90	1
Igf1	9.57E-50	1.122625071	0.785	0.549	1.59E-45	1
Rarres2	2.31E-71	1.10983311	0.862	0.497	3.85E-67	1
Mt1	6.19E-32	1.109523932	0.929	0.864	1.03E-27	1
Tgfbi	5.20E-64	1.108580582	0.647	0.336	8.66E-60	1
Gfpt2	1.24E-98	1.079347137	0.43	0.114	2.07E-94	1
Aqp1	6.02E-23	1.079242823	0.544	0.399	1.00E-18	1
Tmem100	3.98E-67	1.073689483	0.533	0.221	6.62E-63	1
Cdh13	2.09E-138	1.055896417	0.41	0.075	3.48E-134	1
Mgp	1.09E-48	1.050775941	0.917	0.811	1.82E-44	1
Atf3	1.25E-29	1.0450557	0.696	0.537	2.08E-25	1
Dbi	3.36E-68	1.041317856	0.895	0.79	5.60E-64	1
Gas1	3.87E-47	1.038453054	0.809	0.584	6.44E-43	1
Hbb-bs	2.93E-11	1.029849272	0.716	0.682	4.88E-07	1
Rcan1	1.84E-50	1.024057986	0.469	0.215	3.06E-46	1
Rbp1	2.74E-52	1.023785939	0.426	0.178	4.56E-48	1
Vim	1.94E-96	1.012945072	0.994	0.966	3.23E-92	1
Celf2	2.73E-240	1.008248931	0.479	0.057	4.54E-236	1
Fbln1	6.40E-11	1.007417211	0.424	0.331	1.07E-06	1
Ddah2	1.96E-86	1.00202475	0.757	0.429	3.26E-82	1
Emp3	6.47E-60	0.994940919	0.943	0.903	1.08E-55	1
Ly6e	4.23E-86	0.994828622	0.785	0.428	7.04E-82	1
Hba-a1	2.00E-09	0.993863021	0.609	0.531	3.34E-05	1
Steap3	3.18E-121	0.983746352	0.584	0.178	5.29E-117	1
Ptrf	3.57E-68	0.980225247	0.684	0.391	5.95E-64	1
Hba-a2	1.33E-08	0.976545564	0.548	0.463	0.00022158	1
Rnase4	9.22E-76	0.971194976	0.797	0.48	1.54E-71	1
Cd9	9.07E-88	0.960605659	0.982	0.938	1.51E-83	1
Ltbp4	8.53E-206	0.958610329	0.418	0.049	1.42E-201	1
Fez1	8.56E-158	0.955442172	0.43	0.074	1.43E-153	1
Hbb-bt	1.05E-12	0.949499311	0.499	0.375	1.75E-08	1
C3	3.04E-26	0.946927539	0.296	0.135	5.06E-22	1
Sparcl1	7.83E-67	0.944806737	0.219	0.041	1.30E-62	1
Lysmd2	6.05E-99	0.937326864	0.604	0.223	1.01E-94	1
Anxa5	1.92E-86	0.936736354	0.972	0.914	3.19E-82	1
Nid1	1.78E-73	0.930641959	0.576	0.235	2.97E-69	1
Fbn1	5.44E-40	0.92214879	0.7	0.46	9.05E-36	1
Procr	2.19E-149	0.908159482	0.245	0.021	3.64E-145	1
Cd44	5.83E-58	0.891433452	0.609	0.331	9.70E-54	1
Pi16	2.28E-28	0.886627256	0.124	0.029	3.79E-24	1
Klf4	1.86E-38	0.883746971	0.909	0.805	3.10E-34	1
Cd55	4.61E-92	0.869041128	0.302	0.059	7.68E-88	1
Pthlh	5.79E-114	0.8685121	0.266	0.035	9.65E-110	1
Ackr3	1.32E-108	0.865276661	0.389	0.084	2.20E-104	1
Gem	7.07E-51	0.86116984	0.58	0.28	1.18E-46	1
Anxa3	6.03E-53	0.858284801	0.434	0.184	1.00E-48	1
Prss23	1.22E-49	0.853849416	0.627	0.319	2.04E-45	1
Fstl1	1.16E-63	0.852857937	0.945	0.782	1.92E-59	1
Pdpn	2.36E-87	0.846844794	0.505	0.163	3.93E-83	1
Ntrk2	1.07E-133	0.845394592	0.288	0.035	1.78E-129	1
Sema3c	4.07E-112	0.840630226	0.387	0.081	6.78E-108	1
Abi3bp	4.54E-64	0.831446998	0.819	0.496	7.57E-60	1
Tm4sf1	2.23E-24	0.825757562	0.708	0.572	3.71E-20	1
S100a9	3.87E-11	0.825055278	0.722	0.657	6.44E-07	1
Spon2	1.62E-21	0.82230306	0.487	0.318	2.70E-17	1
Retnlg	4.16E-13	0.8177328	0.489	0.345	6.93E-09	1
Glud1	8.83E-53	0.817185303	0.694	0.459	1.47E-48	1
Ugp2	2.86E-42	0.815465262	0.615	0.388	4.77E-38	1
Lrp1	4.19E-51	0.812066062	0.842	0.654	6.99E-47	1
Ahnak	2.09E-62	0.807035703	0.927	0.785	3.49E-58	1
Lgals3	2.77E-45	0.804760805	0.736	0.554	4.61E-41	1
Sulf2	1.08E-100	0.791536707	0.41	0.098	1.80E-96	1
Cyb5r3	2.45E-40	0.790216796	0.716	0.554	4.09E-36	1
Eln	6.93E-33	0.788609306	0.262	0.095	1.15E-28	1
Dkk2	8.83E-102	0.781305658	0.189	0.018	1.47E-97	1
Ybx3	3.82E-49	0.778160781	0.675	0.449	6.35E-45	1
Ndn	4.20E-74	0.752304204	0.525	0.2	7.00E-70	1
C1qtnf2	2.79E-76	0.752140597	0.432	0.126	4.64E-72	1
Ifi204	2.58E-75	0.752116477	0.428	0.13	4.29E-71	1
Scg3	1.51E-198	0.750207788	0.172	0.003	2.52E-194	1
Myoc	8.96E-32	0.744494062	0.11	0.021	1.49E-27	1
Ssc5d	2.82E-137	0.74097482	0.432	0.082	4.69E-133	1
Mgst3	9.08E-26	0.738861148	0.58	0.422	1.51E-21	1
Gpx1	3.30E-49	0.732322357	0.915	0.822	5.50E-45	1
Entpd2	1.23E-73	0.732052042	0.286	0.063	2.04E-69	1
Tagln2	1.25E-52	0.72839474	0.945	0.813	2.09E-48	1
Gnas	4.43E-46	0.727217853	0.988	0.994	7.38E-42	1
S100a8	2.92E-10	0.717040521	0.773	0.734	4.86E-06	1
Lpar1	1.16E-42	0.716398402	0.631	0.398	1.93E-38	1
Nfia	7.21E-27	0.714651114	0.578	0.38	1.20E-22	1
Il6	2.31E-15	0.714480607	0.203	0.093	3.85E-11	1
Cxcl2	4.27E-12	0.7127447	0.166	0.08	7.12E-08	1
Lbp	1.67E-41	0.712464835	0.714	0.413	2.79E-37	1
Col18a1	4.35E-102	0.712278087	0.329	0.061	7.25E-98	1
Lmna	3.30E-43	0.701621202	0.949	0.874	5.49E-39	1
Ahnak2	8.60E-90	0.700033282	0.373	0.089	1.43E-85	1
Emilin2	4.81E-155	0.698380644	0.345	0.044	8.01E-151	1
F13a1	1.32E-16	0.690795613	0.136	0.05	2.20E-12	1
Akap13	9.81E-50	0.687342459	0.58	0.305	1.63E-45	1
Hspb8	2.74E-148	0.684563853	0.331	0.042	4.57E-144	1
Ehd2	1.54E-57	0.683704337	0.6	0.292	2.56E-53	1
Sptbn1	2.29E-44	0.67915151	0.692	0.463	3.81E-40	1
Vcan	9.81E-59	0.676475168	0.544	0.235	1.63E-54	1
Anpep	4.56E-80	0.676300795	0.343	0.086	7.60E-76	1
C1s1	3.15E-34	0.673967269	0.562	0.315	5.25E-30	1
Plp2	1.28E-42	0.670804839	0.651	0.413	2.13E-38	1
Sat1	1.53E-12	0.669646902	0.779	0.71	2.55E-08	1
Vat1	4.24E-49	0.668890477	0.554	0.287	7.05E-45	1
Fxyd5	1.68E-27	0.668772277	0.673	0.487	2.80E-23	1
Il33	1.77E-131	0.665894393	0.158	0.007	2.94E-127	1
Ablim1	2.31E-218	0.664578542	0.327	0.024	3.84E-214	1
Prrx1	2.99E-34	0.664100095	0.742	0.588	4.97E-30	1
Arl4a	2.27E-31	0.660930747	0.602	0.416	3.77E-27	1
Ngp	1.40E-09	0.658752318	0.619	0.545	2.33E-05	1
Lrrn4cl	5.34E-116	0.658503199	0.276	0.037	8.89E-112	1
Agpat4	3.69E-40	0.657873299	0.611	0.37	6.15E-36	1
Sned1	8.89E-56	0.651202357	0.371	0.125	1.48E-51	1
Rap1a	1.52E-31	0.647670249	0.712	0.597	2.53E-27	1
Sh3bgrl3	1.68E-32	0.645710508	0.826	0.722	2.79E-28	1
Maged2	6.94E-13	0.644657394	0.653	0.604	1.16E-08	1
Phlda1	4.39E-13	0.6441027	0.708	0.625	7.32E-09	1
Col15a1	3.02E-32	0.641739445	0.412	0.203	5.02E-28	1
Clic1	1.99E-33	0.636536944	0.862	0.783	3.32E-29	1
Sntb2	1.34E-41	0.636516496	0.499	0.253	2.24E-37	1
Ifitm2	2.02E-76	0.630664479	0.994	0.986	3.36E-72	1
Ppp1r2	4.44E-34	0.62855294	0.726	0.554	7.39E-30	1
Efemp1	3.70E-44	0.625801945	0.187	0.043	6.16E-40	1
Anxa8	3.63E-19	0.624202691	0.256	0.124	6.04E-15	1
Tuba1a	3.09E-29	0.622988322	0.949	0.934	5.15E-25	1
Vit	1.37E-35	0.621622576	0.418	0.203	2.28E-31	1
Camp	8.23E-10	0.620248644	0.641	0.565	1.37E-05	1
Ifi27l2a	5.27E-16	0.618035525	0.189	0.086	8.78E-12	1
Ccdc109b	2.09E-53	0.61676065	0.331	0.11	3.48E-49	1
Hspb1	1.09E-41	0.614014539	0.505	0.243	1.81E-37	1
Col4a2	3.50E-37	0.611674845	0.57	0.302	5.82E-33	1
Prelp	6.64E-32	0.610699225	0.665	0.43	1.11E-27	1
Nfix	3.91E-36	0.606077549	0.753	0.563	6.52E-32	1
Pamr1	3.39E-71	0.605701953	0.347	0.092	5.64E-67	1
Ppp1r14b	3.67E-15	0.605435102	0.594	0.53	6.11E-11	1
Plec	6.57E-34	0.601783716	0.517	0.304	1.09E-29	1
Meox2	4.11E-91	0.601561515	0.249	0.039	6.84E-87	1
Nsg1	4.35E-21	0.5984734	0.523	0.345	7.25E-17	1
Osr1	2.32E-42	0.598069464	0.215	0.059	3.86E-38	1
Lsp1	1.19E-50	0.597924861	0.635	0.343	1.97E-46	1
Col4a1	6.65E-37	0.597811324	0.623	0.338	1.11E-32	1
Lyz2	1.57E-11	0.597072716	0.554	0.44	2.61E-07	1
Tmem43	1.22E-42	0.592212748	0.487	0.245	2.03E-38	1
Tubb6	2.79E-29	0.589120044	0.71	0.518	4.65E-25	1
Tubb2b	1.57E-68	0.588108247	0.268	0.06	2.62E-64	1
Uqcc2	2.11E-26	0.586437068	0.813	0.77	3.52E-22	1
Ntn1	2.87E-112	0.581307881	0.288	0.043	4.78E-108	1
Zbtb20	2.75E-29	0.57721967	0.84	0.724	4.59E-25	1
S100a13	4.45E-25	0.576521429	0.834	0.793	7.42E-21	1
Tubb2a	1.74E-23	0.574506513	0.639	0.474	2.90E-19	1
Crabp2	3.81E-18	0.573090021	0.229	0.106	6.34E-14	1
Gm17455	3.17E-70	0.572246938	0.252	0.05	5.27E-66	1
Gas7	1.02E-79	0.57175797	0.28	0.056	1.70E-75	1
Cadm3	3.73E-250	0.567180326	0.215	0.004	6.21E-246	1
Add3	4.49E-60	0.566189589	0.361	0.113	7.48E-56	1
Lcn2	9.45E-13	0.566120021	0.491	0.347	1.57E-08	1
Ociad2	2.99E-132	0.565186081	0.209	0.016	4.98E-128	1
Serpinb1a	2.33E-54	0.564104021	0.349	0.117	3.88E-50	1
Col5a3	5.02E-50	0.563877132	0.416	0.158	8.35E-46	1
Col6a6	4.31E-206	0.562844162	0.205	0.006	7.18E-202	1
Plpp3	1.44E-19	0.5623482	0.753	0.539	2.40E-15	1
Nfkb1	1.80E-14	0.561956633	0.473	0.338	3.00E-10	1
Shisa5	7.09E-35	0.558755284	0.795	0.648	1.18E-30	1
Thbs3	1.02E-40	0.558665096	0.544	0.283	1.69E-36	1
Rhoc	1.15E-27	0.55777518	0.85	0.811	1.92E-23	1
Anxa1	7.07E-42	0.555831727	0.933	0.828	1.18E-37	1
Arl6ip5	8.42E-34	0.552014102	0.795	0.69	1.40E-29	1
Cgnl1	6.41E-67	0.551660714	0.325	0.087	1.07E-62	1
Gpc3	3.83E-53	0.549341029	0.252	0.065	6.38E-49	1
Thbd	9.73E-28	0.547996872	0.294	0.123	1.62E-23	1
Pdgfra	4.72E-25	0.547532754	0.527	0.336	7.86E-21	1
Sepw1	2.71E-60	0.545047182	0.996	0.956	4.51E-56	1
Tyrobp	8.43E-11	0.540489174	0.385	0.276	1.40E-06	1
Ebf1	9.55E-30	0.540033345	0.876	0.653	1.59E-25	1
Eif4e	2.93E-09	0.537137509	0.596	0.547	4.88E-05	1
Glipr2	9.05E-53	0.537062882	0.434	0.169	1.51E-48	1
Gm12840	1.45E-26	0.529103914	0.128	0.033	2.41E-22	1
Pdlim1	9.36E-39	0.528431359	0.406	0.176	1.56E-34	1
Cltb	1.72E-21	0.528413888	0.659	0.54	2.86E-17	1
Sgk1	1.01E-09	0.524747284	0.647	0.556	1.69E-05	1
Tubb4b	4.45E-14	0.52458813	0.631	0.551	7.41E-10	1
Htra3	1.44E-32	0.524369732	0.73	0.524	2.40E-28	1
Lima1	4.76E-30	0.522882883	0.479	0.266	7.92E-26	1
Clic4	7.24E-26	0.520498853	0.7	0.547	1.21E-21	1
Sash1	1.09E-25	0.520270559	0.414	0.229	1.81E-21	1
Dusp1	1.79E-12	0.519262164	0.868	0.834	2.98E-08	1
Tns1	4.13E-38	0.518191787	0.387	0.169	6.87E-34	1
Mustn1	1.14E-28	0.516116842	0.241	0.091	1.89E-24	1
Tgfbr2	3.36E-33	0.514981306	0.436	0.225	5.60E-29	1
Mxra7	2.94E-27	0.514403513	0.491	0.288	4.89E-23	1
Arpc1b	3.62E-39	0.510504737	0.953	0.933	6.03E-35	1
Rnh1	1.40E-19	0.508848349	0.7	0.624	2.33E-15	1
Phlda3	1.98E-09	0.508288789	0.56	0.478	3.30E-05	1
Npdc1	1.94E-26	0.508065074	0.753	0.643	3.23E-22	1
Ebf2	1.25E-78	0.507978224	0.252	0.045	2.08E-74	1
Srgn	8.65E-15	0.507433904	0.4	0.262	1.44E-10	1
Hcfc1r1	1.51E-23	0.5072721	0.746	0.62	2.51E-19	1
Tuba1b	7.87E-30	0.506850214	0.915	0.835	1.31E-25	1
Itga2b	1.51E-115	0.505367138	0.247	0.029	2.52E-111	1
Prr13	5.11E-18	0.505311747	0.651	0.564	8.51E-14	1
Plxdc1	5.08E-127	0.505208993	0.243	0.025	8.46E-123	1
Blvrb	6.11E-21	0.502299271	0.55	0.399	1.02E-16	1
Fxyd1	6.85E-25	0.502142238	0.892	0.849	1.14E-20	1
Tpm3	3.76E-24	0.501382648	0.809	0.714	6.26E-20	1
Sema3e	2.32E-145	0.500171694	0.191	0.011	3.86E-141	1
Atox1	1.68E-22	0.497595101	0.921	0.883	2.79E-18	1
Atf5	4.55E-18	0.495228309	0.467	0.313	7.58E-14	1
Capns1	1.05E-33	0.494306414	0.884	0.843	1.74E-29	1
Tnfrsf12a	3.58E-13	0.492962209	0.59	0.464	5.96E-09	1
Cyb5a	7.92E-28	0.490238831	0.842	0.716	1.32E-23	1
Ank2	4.08E-60	0.489555284	0.337	0.097	6.80E-56	1
Oaf	1.22E-16	0.489322993	0.467	0.328	2.03E-12	1
Ace	2.39E-70	0.488141262	0.215	0.037	3.98E-66	1
Foxd1	1.73E-132	0.487756026	0.223	0.019	2.87E-128	1
Cdon	2.66E-109	0.486383877	0.288	0.043	4.43E-105	1
Klf2	5.39E-11	0.483759768	0.901	0.871	8.98E-07	1
Trim47	6.10E-26	0.483193201	0.418	0.236	1.02E-21	1
Tmod2	3.38E-154	0.480063647	0.231	0.016	5.63E-150	1
Col6a3	2.23E-38	0.478532563	0.844	0.576	3.72E-34	1
Msn	7.41E-22	0.478014621	0.684	0.551	1.23E-17	1
Heg1	8.86E-21	0.476384944	0.367	0.214	1.48E-16	1
Gpnmb	6.08E-64	0.474964558	0.189	0.031	1.01E-59	1
Gm9780	2.31E-45	0.474178841	0.381	0.135	3.85E-41	1
Cdk2ap2	3.98E-20	0.468992508	0.629	0.487	6.63E-16	1
Il6st	4.20E-20	0.468191855	0.584	0.419	7.00E-16	1
Crlf1	3.16E-57	0.464508135	0.205	0.041	5.26E-53	1
Ucp2	6.86E-29	0.464279193	0.314	0.143	1.14E-24	1
Ctsb	1.06E-16	0.462198322	0.97	0.97	1.77E-12	1
Rabgap1l	6.16E-33	0.459925735	0.365	0.167	1.03E-28	1
Ltf	3.96E-10	0.459743852	0.432	0.313	6.59E-06	1
Ccdc80	1.44E-12	0.458448259	0.852	0.777	2.39E-08	1
Gnpnat1	3.60E-10	0.457590439	0.355	0.262	6.00E-06	1
Ptms	8.20E-26	0.457204302	0.864	0.809	1.37E-21	1
Myadm	4.18E-32	0.454304749	0.402	0.194	6.96E-28	1
Dpysl2	5.71E-16	0.453905002	0.527	0.388	9.52E-12	1
Qpct	2.28E-20	0.4536003	0.331	0.176	3.80E-16	1
Igfbp7	5.61E-28	0.453379028	0.996	0.857	9.33E-24	1
Ltbp1	1.34E-15	0.452126413	0.517	0.374	2.23E-11	1
Ifitm3	9.49E-33	0.447936645	0.99	0.915	1.58E-28	1
Ptn	6.31E-19	0.446832623	0.645	0.463	1.05E-14	1
Bag3	5.88E-09	0.446627833	0.479	0.39	9.79E-05	1
Col6a2	4.85E-28	0.443385029	0.929	0.808	8.07E-24	1
Mmp2	9.86E-19	0.443165983	0.888	0.726	1.64E-14	1
4930523C07Rik	3.33E-21	0.441788348	0.44	0.27	5.55E-17	1
Mcl1	5.53E-15	0.4409168	0.629	0.52	9.20E-11	1
Anxa11	4.05E-24	0.439760244	0.44	0.26	6.74E-20	1
Gprc5a	6.44E-39	0.435887267	0.203	0.055	1.07E-34	1
Tspan11	1.19E-24	0.435297017	0.178	0.062	1.98E-20	1
Arid5b	1.76E-12	0.433938651	0.44	0.327	2.93E-08	1
Zeb1	1.40E-24	0.433165853	0.337	0.167	2.34E-20	1
Capn2	2.36E-19	0.430252315	0.627	0.496	3.93E-15	1
Nenf	2.43E-28	0.430059873	0.947	0.917	4.04E-24	1
Rtn4	3.01E-25	0.429981423	0.848	0.774	5.01E-21	1
S100a11	1.09E-26	0.429752006	0.98	0.975	1.82E-22	1
Zyx	2.75E-21	0.429248028	0.391	0.23	4.57E-17	1
Ywhah	3.24E-14	0.429184154	0.627	0.534	5.39E-10	1
Loxl1	1.11E-16	0.425959179	0.807	0.7	1.85E-12	1
Baiap2	2.13E-12	0.425864053	0.572	0.451	3.54E-08	1
Efhd1	9.42E-200	0.424514432	0.168	0.002	1.57E-195	1
Arsi	5.30E-58	0.42381932	0.241	0.055	8.83E-54	1
Tmsb4x	3.16E-26	0.420688306	0.998	0.996	5.26E-22	1
Malat1	1.54E-25	0.416552479	1	1	2.57E-21	1
Adamtsl4	3.89E-69	0.414309922	0.262	0.055	6.47E-65	1
Ndrg1	5.35E-08	0.411953488	0.379	0.288	0.000890103	1
Pcolce	3.08E-20	0.409784884	0.98	0.96	5.13E-16	1
Map1b	4.62E-15	0.405399859	0.387	0.238	7.69E-11	1
Pdlim4	1.05E-14	0.405362397	0.617	0.467	1.75E-10	1
C1qtnf1	1.76E-28	0.404760606	0.292	0.124	2.93E-24	1
S100a16	2.77E-12	0.4043224	0.746	0.714	4.61E-08	1
Lgals1	1.02E-30	0.403432686	0.998	0.917	1.69E-26	1
Il13ra1	1.09E-34	0.403257328	0.272	0.1	1.81E-30	1
Sbsn	3.67E-18	0.402742411	0.181	0.074	6.12E-14	1
Lama2	1.66E-48	0.400013208	0.221	0.054	2.76E-44	1
Card19	3.49E-13	0.399838058	0.525	0.398	5.82E-09	1
Diaph1	2.68E-32	0.399391184	0.325	0.137	4.47E-28	1
Tpt1	5.67E-32	0.398055973	0.998	0.997	9.43E-28	1
Mnda	1.11E-31	0.397295813	0.27	0.1	1.84E-27	1
Cryab	6.27E-14	0.395812266	0.604	0.455	1.04E-09	1
Cd109	4.73E-22	0.395515707	0.414	0.237	7.88E-18	1
Svil	3.94E-16	0.394691954	0.371	0.236	6.56E-12	1
Vwa1	7.19E-22	0.391008222	0.148	0.048	1.20E-17	1
Gda	3.28E-39	0.390835309	0.217	0.063	5.47E-35	1
Ezr	1.38E-18	0.39068561	0.335	0.187	2.30E-14	1
Pglyrp1	1.45E-09	0.389727534	0.361	0.254	2.42E-05	1
Man1a	1.20E-25	0.38837363	0.434	0.223	2.00E-21	1
Cxxc5	1.21E-19	0.385992306	0.353	0.201	2.01E-15	1
Cd151	1.30E-11	0.385368346	0.491	0.373	2.17E-07	1
Lgals9	2.74E-23	0.385367811	0.343	0.172	4.56E-19	1
Svep1	1.08E-17	0.385038726	0.302	0.155	1.80E-13	1
Plat	1.26E-19	0.384334582	0.341	0.18	2.09E-15	1
Gm28875	2.89E-24	0.383345898	0.32	0.153	4.81E-20	1
Ccnl1	1.09E-09	0.38276191	0.712	0.669	1.82E-05	1
Tmem158	2.55E-22	0.382677903	0.298	0.145	4.25E-18	1
Penk	1.23E-15	0.381567414	0.211	0.097	2.05E-11	1
Calml4	4.35E-48	0.380540241	0.211	0.051	7.24E-44	1
Gldn	1.03E-139	0.379146436	0.13	0.003	1.71E-135	1
Cd81	8.24E-28	0.377971066	0.992	0.98	1.37E-23	1
Prrx2	1.71E-31	0.377878054	0.615	0.331	2.85E-27	1
Pnp	7.28E-13	0.376440327	0.485	0.354	1.21E-08	1
Plin3	5.04E-13	0.376085721	0.402	0.279	8.40E-09	1
Ralgds	4.85E-19	0.37524696	0.286	0.146	8.07E-15	1
Actg1	3.24E-19	0.374889826	0.988	0.985	5.39E-15	1
Ly6c2	6.02E-09	0.373912208	0.341	0.238	0.000100238	1
Timp2	1.26E-42	0.373669847	0.992	0.928	2.10E-38	1
Itga5	2.32E-21	0.372766173	0.274	0.13	3.86E-17	1
Mndal	3.38E-35	0.372705305	0.215	0.064	5.63E-31	1
Capzb	6.50E-16	0.370420426	0.803	0.769	1.08E-11	1
Fndc1	3.16E-25	0.370289935	0.424	0.215	5.26E-21	1
Pttg1ip	6.44E-13	0.369714917	0.651	0.555	1.07E-08	1
Calm1	1.11E-14	0.369520909	0.974	0.968	1.85E-10	1
Foxp1	9.42E-12	0.369185095	0.588	0.483	1.57E-07	1
Ptgr1	1.66E-29	0.369155957	0.304	0.129	2.76E-25	1
Nfib	5.17E-10	0.369140294	0.554	0.452	8.62E-06	1
Ap2a2	1.26E-15	0.367251971	0.452	0.312	2.09E-11	1
Kras	1.10E-07	0.367058446	0.389	0.316	0.001838216	1
Ier3	8.91E-07	0.365885603	0.647	0.584	0.014832692	1
1700019D03Rik	2.75E-138	0.365261398	0.183	0.01	4.58E-134	1
Ppp3ca	4.48E-13	0.364286436	0.688	0.596	7.47E-09	1
Fam129a	1.09E-13	0.364185728	0.325	0.2	1.82E-09	1
Filip1l	1.32E-15	0.363665262	0.258	0.14	2.20E-11	1
Mfap2	4.54E-10	0.363611274	0.74	0.69	7.55E-06	1
P4ha3	3.57E-15	0.363392265	0.288	0.16	5.95E-11	1
Kdelc2	4.78E-20	0.362979435	0.371	0.211	7.96E-16	1
Hsp90ab1	3.32E-25	0.36217504	0.99	0.989	5.54E-21	1
Jmjd1c	4.97E-08	0.36144749	0.515	0.437	0.000827828	1
Adam33	1.09E-140	0.361320166	0.154	0.006	1.82E-136	1
Nrep	3.08E-08	0.360330673	0.422	0.327	0.000512751	1
Scn1b	6.02E-14	0.359370621	0.57	0.43	1.00E-09	1
Anxa4	1.65E-17	0.358229865	0.45	0.293	2.76E-13	1
Carhsp1	3.03E-16	0.35654009	0.446	0.31	5.04E-12	1
Mrgprf	8.80E-50	0.356509392	0.247	0.064	1.47E-45	1
Ptp4a2	1.73E-12	0.354447619	0.771	0.721	2.88E-08	1
Aebp1	2.33E-37	0.354332059	0.832	0.514	3.88E-33	1
Hmcn1	1.86E-37	0.354187619	0.168	0.04	3.10E-33	1
Cd164	1.21E-11	0.353811662	0.586	0.5	2.01E-07	1
Emp1	1.89E-18	0.351937981	0.927	0.871	3.15E-14	1
Aldh2	6.56E-13	0.351663655	0.759	0.712	1.09E-08	1
Adamtsl5	5.07E-83	0.35075546	0.201	0.027	8.44E-79	1
Fth1	1.13E-24	0.341184661	1	1	1.87E-20	1
Fam102b	2.82E-17	0.341013252	0.361	0.21	4.70E-13	1
Lnx1	1.61E-60	0.340884816	0.181	0.03	2.68E-56	1
Egfr	7.32E-18	0.339231652	0.359	0.199	1.22E-13	1
Acot9	2.08E-17	0.33900458	0.406	0.249	3.47E-13	1
Rhoa	1.65E-15	0.338350429	0.892	0.908	2.75E-11	1
Tprgl	4.17E-11	0.338125911	0.718	0.671	6.94E-07	1
Abca8a	2.47E-07	0.337952472	0.166	0.098	0.004116884	1
Por	2.86E-12	0.337137251	0.333	0.217	4.75E-08	1
Ift27	1.05E-14	0.336056909	0.448	0.312	1.74E-10	1
Myl6	9.25E-27	0.335529288	0.988	0.984	1.54E-22	1
Ephx1	8.85E-34	0.335445581	0.217	0.067	1.47E-29	1
Cyba	1.25E-10	0.334690438	0.785	0.724	2.09E-06	1
Dst	3.07E-11	0.333920927	0.416	0.297	5.12E-07	1
Mvp	5.56E-17	0.33352686	0.351	0.205	9.26E-13	1
Tnfsf12	8.57E-08	0.33342973	0.428	0.33	0.001427657	1
Twsg1	1.22E-16	0.331021117	0.408	0.253	2.02E-12	1
Lama4	1.00E-17	0.330923345	0.339	0.186	1.67E-13	1
Cd47	3.07E-14	0.329199611	0.805	0.764	5.12E-10	1
Ormdl2	4.53E-16	0.328752074	0.272	0.148	7.55E-12	1
Ralbp1	5.58E-10	0.328361397	0.604	0.52	9.29E-06	1
Ifi203	2.20E-39	0.326750953	0.174	0.041	3.66E-35	1
Pde8a	1.46E-12	0.326570704	0.29	0.175	2.42E-08	1
Hn1	1.40E-08	0.325845861	0.655	0.575	0.000233624	1
Dab2	4.34E-07	0.325483098	0.367	0.284	0.007224668	1
Ccnd2	4.83E-14	0.325441046	0.746	0.604	8.04E-10	1
Tgfb2	9.23E-09	0.324695835	0.351	0.246	0.000153724	1
Sh3d19	2.89E-18	0.324274815	0.327	0.18	4.81E-14	1
Flnc	1.23E-43	0.321921202	0.172	0.037	2.05E-39	1
Tmbim1	2.98E-11	0.321547545	0.515	0.405	4.96E-07	1
Serpina3n	1.32E-17	0.320631318	0.168	0.065	2.19E-13	1
Pfkp	9.69E-26	0.31979632	0.296	0.13	1.61E-21	1
Smim14	5.70E-11	0.319294283	0.834	0.788	9.49E-07	1
Gstm1	1.07E-11	0.319030052	0.72	0.575	1.79E-07	1
Rap1b	3.77E-14	0.318745403	0.817	0.789	6.27E-10	1
Rtn3	1.07E-10	0.318112049	0.582	0.491	1.78E-06	1
Bdh2	1.43E-78	0.317772646	0.154	0.016	2.38E-74	1
Atp2b4	1.94E-14	0.3175215	0.359	0.219	3.23E-10	1
Lmo1	3.04E-20	0.31666745	0.256	0.119	5.06E-16	1
Reep3	3.98E-10	0.31626569	0.606	0.538	6.63E-06	1
Pea15a	2.82E-11	0.31515971	0.349	0.23	4.70E-07	1
Jak1	4.76E-08	0.313735049	0.684	0.606	0.00079308	1
Hexb	2.13E-09	0.313654821	0.491	0.383	3.55E-05	1
Srxn1	1.16E-07	0.313250931	0.32	0.229	0.001935278	1
Col6a1	1.48E-15	0.313051122	0.947	0.874	2.46E-11	1
Nr3c1	9.10E-12	0.310112043	0.503	0.376	1.51E-07	1
Cpne8	2.12E-23	0.309167895	0.237	0.098	3.54E-19	1
Lamc1	4.49E-12	0.308532853	0.373	0.242	7.48E-08	1
Vapb	4.90E-10	0.308100336	0.576	0.476	8.17E-06	1
Synm	2.57E-21	0.307866705	0.296	0.141	4.28E-17	1
Gpsm2	4.31E-16	0.307242466	0.272	0.146	7.18E-12	1
Ubxn1	8.58E-10	0.307147716	0.643	0.595	1.43E-05	1
Apbb1ip	1.69E-59	0.306859015	0.209	0.041	2.82E-55	1
Tmem65	2.99E-10	0.306409997	0.456	0.348	4.98E-06	1
Pdcd6	4.45E-10	0.305964549	0.69	0.636	7.41E-06	1
Smc6	1.47E-08	0.30550519	0.564	0.491	0.000244599	1
Sult5a1	9.46E-30	0.303802158	0.12	0.026	1.57E-25	1
Ptgfrn	9.45E-15	0.302855446	0.398	0.256	1.57E-10	1
Chil3	3.21E-10	0.302332994	0.428	0.305	5.35E-06	1
Pqlc3	4.22E-23	0.302320749	0.241	0.101	7.03E-19	1
Vsir	7.23E-25	0.301714139	0.233	0.092	1.20E-20	1
Ppp2r2b	7.14E-158	0.30056452	0.134	0.002	1.19E-153	1
Anxa7	2.34E-10	0.300279667	0.521	0.424	3.89E-06	1
Naaa	1.39E-21	0.299860097	0.241	0.103	2.31E-17	1
Dnm1	1.06E-26	0.298179648	0.249	0.099	1.77E-22	1
Gls	9.42E-09	0.297875871	0.44	0.332	0.000156847	1
Rab7b	2.40E-39	0.297680182	0.209	0.057	4.00E-35	1
Lrrc17	9.26E-12	0.297046124	0.249	0.143	1.54E-07	1
Sigmar1	2.75E-13	0.2964697	0.347	0.22	4.57E-09	1
Tpst1	2.88E-18	0.296161709	0.452	0.263	4.80E-14	1
Pitpna	1.99E-08	0.295978159	0.625	0.575	0.00033201	1
Iqgap1	8.80E-09	0.295723243	0.56	0.492	0.000146605	1
Mn1	4.49E-27	0.295450981	0.205	0.069	7.47E-23	1
Il17d	5.50E-13	0.294210154	0.199	0.099	9.15E-09	1
Akap12	3.31E-07	0.294129315	0.272	0.185	0.005513825	1
Icam1	2.51E-10	0.294057788	0.247	0.144	4.17E-06	1
Sirpa	1.88E-28	0.292522133	0.223	0.079	3.12E-24	1
Gprc5b	6.91E-41	0.292360801	0.187	0.046	1.15E-36	1
Aida	2.10E-11	0.292198436	0.412	0.286	3.50E-07	1
Sfxn3	7.09E-17	0.292046946	0.306	0.165	1.18E-12	1
Akr1b8	5.87E-19	0.291007949	0.243	0.112	9.77E-15	1
Nucb2	1.01E-08	0.290278713	0.515	0.416	0.000167781	1
Ifi27	1.77E-13	0.288532817	0.854	0.82	2.94E-09	1
Usp2	1.58E-25	0.288261084	0.174	0.057	2.63E-21	1
Slc1a5	7.74E-16	0.287445267	0.481	0.312	1.29E-11	1
Plvap	1.88E-29	0.287252884	0.15	0.04	3.12E-25	1
Itm2a	1.37E-19	0.286476655	0.868	0.758	2.29E-15	1
Stx4a	5.49E-11	0.285838132	0.511	0.396	9.14E-07	1
Ywhag	4.62E-08	0.285823292	0.389	0.297	0.000768848	1
Eif1	2.67E-34	0.285663641	1	1	4.44E-30	1
Bzw1	1.74E-07	0.285475665	0.643	0.601	0.002891023	1
C1qtnf7	2.58E-36	0.284742482	0.13	0.026	4.29E-32	1
Hdgf	1.50E-08	0.284499732	0.712	0.681	0.000249454	1
Smc1a	1.58E-07	0.282212924	0.456	0.369	0.002635054	1
Eml1	5.86E-17	0.281456959	0.262	0.134	9.76E-13	1
Arhgdia	3.72E-12	0.281225991	0.795	0.754	6.19E-08	1
Aoc3	8.83E-30	0.281201627	0.162	0.045	1.47E-25	1
2-Mar	2.15E-09	0.280976258	0.46	0.359	3.58E-05	1
Ski	1.11E-06	0.280901076	0.55	0.481	0.018554389	1
Zmiz1	8.17E-12	0.278535595	0.369	0.243	1.36E-07	1
Rac1	9.74E-11	0.277886052	0.83	0.819	1.62E-06	1
Clip1	1.61E-08	0.275249447	0.345	0.251	0.000268771	1
Wasf2	1.54E-08	0.275152159	0.562	0.466	0.00025638	1
Ddr2	7.72E-09	0.274871342	0.513	0.421	0.000128559	1
Rexo2	7.10E-12	0.274035926	0.781	0.749	1.18E-07	1
Fgf18	1.00E-35	0.273522714	0.227	0.068	1.67E-31	1
Desi2	1.35E-08	0.273359763	0.452	0.36	0.000225246	1
Chic2	3.43E-10	0.272554899	0.667	0.594	5.71E-06	1
Arpc2	1.45E-10	0.27205461	0.872	0.871	2.41E-06	1
Elovl5	1.70E-13	0.271911185	0.27	0.153	2.84E-09	1
Ndufa11	3.49E-09	0.270132949	0.765	0.766	5.80E-05	1
Glul	5.51E-09	0.270083651	0.657	0.562	9.17E-05	1
Ctsd	9.92E-11	0.269093409	0.809	0.768	1.65E-06	1
Triobp	1.08E-10	0.268004465	0.28	0.177	1.80E-06	1
Bcl7c	7.81E-07	0.267992113	0.617	0.564	0.013009663	1
Elane	1.03E-06	0.267439658	0.406	0.318	0.017107252	1
Phldb1	2.06E-12	0.266921834	0.256	0.147	3.43E-08	1
E130114P18Rik	3.25E-75	0.266472522	0.105	0.007	5.41E-71	1
Hsd17b10	4.80E-08	0.266429955	0.566	0.48	0.00079932	1
Mpo	1.19E-09	0.266343092	0.371	0.26	1.98E-05	1
Mrpl33	5.98E-07	0.26623577	0.755	0.73	0.009962123	1
Rheb	1.16E-08	0.265896327	0.785	0.771	0.000192987	1
Bri3	1.06E-08	0.265777435	0.738	0.697	0.000176671	1
Tmem106c	1.13E-10	0.265700514	0.241	0.144	1.89E-06	1
Pvr	4.86E-14	0.264819811	0.209	0.103	8.09E-10	1
Itgb3	2.54E-21	0.264037154	0.164	0.057	4.22E-17	1
Tspan5	8.94E-23	0.264000152	0.174	0.061	1.49E-18	1
Acvrl1	3.71E-18	0.263560422	0.209	0.09	6.18E-14	1
Pygl	4.65E-19	0.263497246	0.205	0.088	7.74E-15	1
Rps24	2.96E-18	0.262648559	0.994	0.995	4.93E-14	1
Cfb	3.90E-18	0.262243216	0.152	0.054	6.49E-14	1
Mtch1	3.96E-08	0.261793479	0.84	0.793	0.000659794	1
AA467197	1.46E-13	0.261719555	0.142	0.06	2.44E-09	1
7-Sep	9.55E-10	0.261679185	0.813	0.775	1.59E-05	1
Nap1l1	4.74E-08	0.261349661	0.633	0.556	0.000789761	1
Atp1b1	1.41E-30	0.260156432	0.138	0.033	2.34E-26	1
Ifi205	7.22E-80	0.260025524	0.126	0.01	1.20E-75	1
Dnpep	4.47E-08	0.259640896	0.428	0.331	0.000744493	1
St3gal2	2.28E-14	0.25953252	0.262	0.141	3.79E-10	1
Bcap31	4.32E-09	0.258675974	0.718	0.69	7.19E-05	1
Chmp3	7.18E-07	0.258038164	0.465	0.393	0.011960956	1
Lamb1	3.91E-14	0.257643984	0.389	0.234	6.51E-10	1
2010111I01Rik	2.17E-08	0.257476199	0.408	0.314	0.000361122	1
Rps4x	4.83E-22	0.256702279	0.996	0.999	8.04E-18	1
Mrps24	7.37E-08	0.256193113	0.702	0.648	0.001227951	1
Mmp3	2.49E-15	0.256182315	0.116	0.039	4.15E-11	1
Tmem50a	2.62E-11	0.255988058	0.842	0.825	4.36E-07	1
Itgbl1	2.10E-11	0.255813355	0.365	0.231	3.50E-07	1
Arpc3	6.71E-09	0.2545283	0.805	0.78	0.000111723	1
Figf	1.02E-95	0.254369161	0.114	0.005	1.69E-91	1
Cyb561	5.55E-43	0.254264609	0.148	0.028	9.24E-39	1
Txnip	1.11E-08	0.253024409	0.32	0.218	0.000184515	1
AI607873	1.07E-39	0.252980264	0.122	0.021	1.79E-35	1
Aig1	1.52E-08	0.252726474	0.442	0.317	0.000252724	1
Camk1d	5.16E-26	0.252599155	0.183	0.06	8.59E-22	1
Pde4b	3.19E-08	0.251781991	0.219	0.135	0.000531942	1
Msx1	9.03E-10	0.251274109	0.223	0.128	1.50E-05	1
Nfic	2.81E-06	0.250945131	0.554	0.5	0.046843842	1
Cks1b	4.67E-07	0.250722736	0.396	0.308	0.007769907	1
Zfp385a	5.10E-13	0.250579914	0.168	0.079	8.49E-09	1
Ctsk	2.18E-07	0.250489215	0.807	0.759	0.00363143	1
Aspn	0	3.403830122	0.843	0.248	0	2
Fmod	0	3.246574135	0.94	0.446	0	2
Postn	0	3.164750396	0.774	0.486	0	2
1500015O10Rik	0	2.886478436	0.862	0.525	0	2
Col3a1	0	2.7794425	0.99	0.703	0	2
Ptn	0	2.710970876	0.787	0.335	0	2
Chad	4.64E-51	2.584130851	0.581	0.459	7.73E-47	2
Mfap4	4.88E-304	2.530578727	0.437	0.078	8.13E-300	2
Thbs2	0	2.440782901	0.86	0.292	0	2
Col16a1	0	2.431577618	0.874	0.267	0	2
Tnmd	5.14E-190	2.341129588	0.287	0.048	8.56E-186	2
Cilp2	0	2.320409565	0.446	0.049	0	2
Sfrp2	1.28E-100	2.318506524	0.28	0.096	2.13E-96	2
Tnn	0	2.287228499	0.655	0.094	0	2
H19	9.35E-199	2.249673689	0.426	0.134	1.56E-194	2
Aebp1	0	2.229681702	0.916	0.364	0	2
Meg3	0	2.216918999	0.62	0.195	0	2
Col12a1	0	2.212582985	0.909	0.506	0	2
Itm2a	0	2.195730526	0.945	0.684	0	2
Nov	2.61E-137	2.03829146	0.265	0.061	4.34E-133	2
Comp	9.48E-201	2.012987415	0.85	0.641	1.58E-196	2
Lum	0	1.969901915	0.938	0.743	0	2
Mgp	1.01E-183	1.937765128	0.893	0.784	1.67E-179	2
Thbs4	3.24E-182	1.937068753	0.275	0.044	5.39E-178	2
Ostn	6.33E-129	1.832088834	0.213	0.038	1.05E-124	2
Igfbp6	2.11E-300	1.815548943	0.624	0.207	3.52E-296	2
Crispld2	0	1.802657243	0.616	0.099	0	2
Timp2	0	1.759650337	0.996	0.904	0	2
Itgbl1	0	1.75075618	0.619	0.068	0	2
Col6a3	0	1.739119905	0.903	0.455	0	2
Rbp4	1.71E-212	1.731989429	0.609	0.283	2.85E-208	2
Prrx2	0	1.720899005	0.807	0.144	0	2
Smoc2	0	1.650767416	0.723	0.247	0	2
Matn4	3.10E-190	1.638451618	0.429	0.141	5.16E-186	2
S100a4	0	1.601109133	0.711	0.214	0	2
Lgals1	0	1.599223459	0.995	0.89	0	2
Angptl2	0	1.57848496	0.708	0.24	0	2
S100a6	0	1.572938484	0.999	0.765	0	2
Mmp2	0	1.537651851	0.968	0.634	0	2
Col8a2	0	1.51810546	0.592	0.039	0	2
Mmp14	5.21E-266	1.491107577	0.859	0.671	8.68E-262	2
Htra1	0	1.460371088	0.955	0.705	0	2
Pdgfrl	0	1.449999618	0.692	0.261	0	2
Cthrc1	4.20E-292	1.43660552	0.801	0.401	6.99E-288	2
Cdkn1c	1.86E-217	1.433483754	0.784	0.501	3.10E-213	2
Nppc	2.94E-140	1.399270539	0.185	0.02	4.89E-136	2
Htra3	4.01E-279	1.398713785	0.762	0.438	6.67E-275	2
Aqp1	0	1.383485608	0.722	0.268	0	2
Col5a1	0	1.379332903	0.866	0.577	0	2
Crip1	0	1.361590069	0.971	0.801	0	2
Dkk3	0	1.360539435	0.639	0.189	0	2
Acta2	7.85E-91	1.355622387	0.295	0.113	1.31E-86	2
Omd	2.23E-209	1.297503949	0.557	0.216	3.71E-205	2
Lgals3	2.17E-219	1.293723761	0.774	0.473	3.61E-215	2
Clec11a	0	1.293163625	0.947	0.652	0	2
Il11ra1	9.92E-289	1.291979784	0.686	0.264	1.65E-284	2
Fxyd5	2.49E-299	1.283873743	0.765	0.38	4.15E-295	2
Nbl1	1.49E-246	1.264981631	0.856	0.531	2.48E-242	2
Fndc1	0	1.233690596	0.576	0.073	0	2
Ndufa4l2	1.70E-27	1.229127582	0.372	0.275	2.84E-23	2
Timp1	1.25E-127	1.187816017	0.845	0.659	2.08E-123	2
Ctsk	0	1.186689477	0.927	0.688	0	2
Igf2	2.54E-197	1.186497752	0.319	0.058	4.23E-193	2
Matn2	0	1.180662514	0.62	0.152	0	2
Lsp1	4.83E-264	1.179487811	0.633	0.241	8.04E-260	2
Ecm2	0	1.158580129	0.574	0.13	0	2
Col6a2	0	1.111331732	0.956	0.754	0	2
Spon2	1.37E-134	1.11060003	0.505	0.25	2.27E-130	2
Pam	5.76E-128	1.101493087	0.818	0.587	9.59E-124	2
Mest	1.48E-194	1.097213944	0.505	0.18	2.47E-190	2
Ogn	1.74E-133	1.094346745	0.753	0.514	2.90E-129	2
Ccdc3	2.12E-254	1.076133086	0.571	0.191	3.53E-250	2
Gpx3	1.34E-151	1.069951867	0.967	0.966	2.24E-147	2
Acan	2.76E-213	1.060754296	0.735	0.436	4.60E-209	2
Cnn3	9.10E-279	1.039453725	0.887	0.597	1.52E-274	2
Apod	2.34E-58	1.030738665	0.413	0.245	3.89E-54	2
Edil3	0	1.026099873	0.521	0.067	0	2
Cpxm2	1.20E-221	1.021961865	0.338	0.059	2.00E-217	2
Col6a1	1.96E-258	1.012510145	0.984	0.832	3.27E-254	2
Itgb5	0	1.008863992	0.805	0.389	0	2
Col5a2	1.63E-295	0.998801156	0.974	0.776	2.72E-291	2
Dcn	4.40E-138	0.99616356	0.982	0.869	7.33E-134	2
Olfml3	1.22E-278	0.993443406	0.98	0.793	2.03E-274	2
Tpst1	0	0.983934541	0.577	0.14	0	2
Plpp1	0	0.981728102	0.733	0.241	0	2
Pcolce	0	0.971499802	0.993	0.947	0	2
Csrp2	4.44E-153	0.963237743	0.646	0.361	7.39E-149	2
Mfge8	6.53E-161	0.953610757	0.861	0.686	1.09E-156	2
Thbs3	0	0.934625747	0.605	0.164	0	2
Anxa5	0	0.933335309	0.979	0.89	0	2
Csrp1	4.80E-101	0.927782696	0.549	0.341	7.99E-97	2
Ccnd2	2.34E-227	0.925874068	0.827	0.518	3.90E-223	2
Scx	1.79E-242	0.923548941	0.36	0.062	2.98E-238	2
S100a10	2.36E-282	0.918712231	0.971	0.873	3.94E-278	2
Serpinf1	2.32E-274	0.914533201	0.984	0.859	3.86E-270	2
Cpxm1	2.57E-140	0.890049174	0.644	0.375	4.28E-136	2
Fam3c	4.98E-178	0.887607819	0.725	0.45	8.29E-174	2
Tgfbi	3.19E-185	0.881470795	0.585	0.255	5.32E-181	2
Cd9	1.32E-196	0.88130042	0.974	0.926	2.20E-192	2
Lmna	7.31E-249	0.868657802	0.97	0.839	1.22E-244	2
Crabp2	1.03E-172	0.853717555	0.271	0.043	1.71E-168	2
Prss23	1.78E-71	0.849755707	0.472	0.282	2.96E-67	2
Scarf2	1.75E-193	0.848227561	0.732	0.449	2.91E-189	2
Adk	9.85E-244	0.843480185	0.657	0.292	1.64E-239	2
Reep5	8.08E-302	0.840980965	0.96	0.806	1.35E-297	2
Kera	4.61E-60	0.830840722	0.1	0.016	7.67E-56	2
Pkm	6.88E-198	0.826896829	0.914	0.741	1.15E-193	2
C1qtnf3	6.43E-103	0.815972845	0.327	0.125	1.07E-98	2
Mfap2	2.54E-163	0.811207883	0.833	0.631	4.24E-159	2
Mmp13	2.48E-07	0.806717257	0.646	0.672	0.004134625	2
Ccdc80	7.01E-222	0.802349513	0.921	0.72	1.17E-217	2
Tgfb2	4.31E-229	0.801018302	0.494	0.144	7.18E-225	2
Anxa2	6.60E-236	0.796963545	0.978	0.873	1.10E-231	2
Fam180a	6.81E-121	0.792379136	0.322	0.106	1.13E-116	2
C1qtnf2	2.37E-179	0.788759348	0.325	0.067	3.94E-175	2
Fn1	1.79E-202	0.785570912	0.938	0.762	2.98E-198	2
Abi3bp	1.00E-21	0.779264081	0.569	0.496	1.67E-17	2
Tpm2	1.73E-133	0.777263135	0.646	0.366	2.89E-129	2
Eln	5.09E-44	0.773667524	0.18	0.073	8.48E-40	2
Penk	1.90E-116	0.766508941	0.229	0.049	3.17E-112	2
Wnt5b	1.57E-142	0.763250992	0.448	0.183	2.61E-138	2
Col15a1	1.03E-93	0.753579831	0.353	0.157	1.71E-89	2
Lrrc15	8.59E-152	0.749804496	0.251	0.045	1.43E-147	2
Tm4sf1	8.49E-96	0.746581881	0.721	0.518	1.41E-91	2
Tmed3	3.53E-268	0.736171188	0.968	0.843	5.87E-264	2
Mxra7	7.26E-243	0.723226799	0.57	0.182	1.21E-238	2
Tagln2	2.03E-153	0.720823134	0.919	0.779	3.37E-149	2
Plp2	3.08E-184	0.718781284	0.651	0.329	5.13E-180	2
Mxra8	1.86E-163	0.718609606	0.929	0.774	3.10E-159	2
Oaf	3.63E-211	0.716578838	0.583	0.227	6.05E-207	2
Dio2	9.18E-109	0.716041753	0.152	0.018	1.53E-104	2
P4ha3	1.64E-286	0.71265991	0.409	0.06	2.72E-282	2
Nfix	8.06E-149	0.712303183	0.753	0.497	1.34E-144	2
Sh3pxd2a	2.07E-94	0.711519581	0.558	0.365	3.45E-90	2
Nucb2	3.28E-171	0.706496643	0.638	0.326	5.47E-167	2
Chst12	2.94E-189	0.698487055	0.585	0.261	4.90E-185	2
Peg3	7.96E-165	0.696260101	0.452	0.164	1.32E-160	2
Prelp	3.09E-28	0.688626719	0.521	0.412	5.15E-24	2
Emp3	7.16E-236	0.683160015	0.971	0.876	1.19E-231	2
Clu	2.45E-24	0.676041696	0.588	0.703	4.09E-20	2
Fibin	1.37E-13	0.671555077	0.493	0.455	2.29E-09	2
Agpat4	3.83E-174	0.668543617	0.61	0.287	6.38E-170	2
Atp6v0e	3.51E-225	0.66775031	0.953	0.843	5.85E-221	2
Tnfrsf12a	2.38E-96	0.660351313	0.631	0.402	3.97E-92	2
Cd81	1.88E-203	0.654814879	0.99	0.976	3.14E-199	2
Vim	1.43E-133	0.653956775	0.99	0.958	2.38E-129	2
Tmem119	4.71E-201	0.652290953	0.8	0.395	7.84E-197	2
Wfdc1	8.00E-158	0.651629107	0.349	0.101	1.33E-153	2
Tubb2a	9.80E-85	0.648624509	0.631	0.42	1.63E-80	2
Dap	2.57E-152	0.644980716	0.9	0.739	4.27E-148	2
Cyb5r3	1.43E-127	0.64157451	0.727	0.492	2.38E-123	2
Pdzrn4	2.14E-105	0.634246994	0.435	0.184	3.57E-101	2
Tgfb3	5.53E-134	0.634091476	0.521	0.242	9.21E-130	2
Megf6	3.27E-274	0.630857096	0.29	0.016	5.45E-270	2
Fgf18	1.61E-75	0.626042083	0.165	0.04	2.68E-71	2
Tagln	7.13E-46	0.623373566	0.177	0.069	1.19E-41	2
Gpx1	1.16E-148	0.621778776	0.919	0.787	1.93E-144	2
Ppic	3.35E-114	0.621151396	0.958	0.915	5.58E-110	2
Wnt16	7.53E-240	0.620009422	0.253	0.013	1.25E-235	2
Tmem100	7.61E-76	0.618564047	0.381	0.181	1.27E-71	2
Camk4	6.72E-270	0.616708719	0.323	0.029	1.12E-265	2
Tmx1	1.60E-112	0.616698015	0.716	0.499	2.66E-108	2
Fkbp7	1.87E-165	0.612908231	0.933	0.763	3.11E-161	2
Id2	6.57E-103	0.604284756	0.747	0.53	1.09E-98	2
Tspan2	2.54E-198	0.603300591	0.259	0.029	4.23E-194	2
Enpp2	2.85E-43	0.600274619	0.285	0.154	4.74E-39	2
Actg1	2.19E-136	0.592426627	0.995	0.981	3.65E-132	2
Hcfc1r1	2.09E-119	0.592266846	0.769	0.566	3.48E-115	2
Kdelr2	5.56E-89	0.589308032	0.919	0.792	9.25E-85	2
Tpm4	8.15E-126	0.583596125	0.897	0.769	1.36E-121	2
Gabarap	2.14E-252	0.58145776	0.992	0.963	3.56E-248	2
Qsox1	1.21E-105	0.581427404	0.648	0.41	2.02E-101	2
Plat	9.84E-140	0.581397565	0.365	0.112	1.64E-135	2
Mmp3	2.20E-65	0.576901114	0.107	0.016	3.66E-61	2
Sparc	8.56E-250	0.575121895	1	1	1.43E-245	2
Plec	2.68E-147	0.57292821	0.519	0.229	4.46E-143	2
Gnas	1.12E-169	0.56873689	0.999	0.991	1.86E-165	2
2010111I01Rik	9.81E-112	0.565218874	0.491	0.243	1.63E-107	2
Igsf10	2.62E-139	0.564265989	0.442	0.167	4.36E-135	2
Capn6	7.49E-225	0.563797012	0.342	0.057	1.25E-220	2
Angptl1	1.62E-80	0.563579291	0.292	0.108	2.70E-76	2
Sdc4	3.71E-74	0.562640918	0.854	0.7	6.18E-70	2
C1qtnf6	1.67E-83	0.562285418	0.72	0.56	2.79E-79	2
Sh3kbp1	5.64E-151	0.556028848	0.478	0.192	9.39E-147	2
Fam134b	1.34E-147	0.555317345	0.451	0.172	2.24E-143	2
Prkcdbp	6.72E-132	0.553634561	0.853	0.654	1.12E-127	2
Gxylt2	1.68E-94	0.552313862	0.612	0.388	2.80E-90	2
Cbfb	2.42E-101	0.552025137	0.621	0.402	4.03E-97	2
Sdc2	3.47E-70	0.551090747	0.851	0.796	5.79E-66	2
Loxl2	1.71E-81	0.550297065	0.572	0.354	2.84E-77	2
Snx7	3.06E-99	0.54112281	0.559	0.337	5.09E-95	2
Arl6ip5	1.20E-107	0.539121591	0.818	0.642	1.99E-103	2
Zfhx3	2.24E-101	0.538445943	0.516	0.288	3.73E-97	2
Scn1b	1.07E-113	0.534968932	0.615	0.36	1.78E-109	2
Capg	1.06E-116	0.531243973	0.508	0.244	1.77E-112	2
Col27a1	3.37E-89	0.529758538	0.602	0.379	5.61E-85	2
Chpf	6.28E-96	0.526100437	0.597	0.373	1.05E-91	2
Ctsb	5.23E-91	0.523607754	0.983	0.964	8.71E-87	2
Dad1	4.49E-178	0.521505643	0.983	0.922	7.48E-174	2
Timp3	5.17E-83	0.521257788	0.708	0.462	8.61E-79	2
Prnp	2.09E-114	0.519787106	0.558	0.294	3.47E-110	2
Crip2	7.67E-19	0.519392819	0.537	0.47	1.28E-14	2
Acp5	3.61E-88	0.519244581	0.35	0.157	6.02E-84	2
Vkorc1	4.56E-120	0.515548872	0.932	0.804	7.59E-116	2
Epha3	9.30E-163	0.515115666	0.285	0.055	1.55E-158	2
Nfatc2	3.53E-125	0.514592367	0.294	0.081	5.88E-121	2
Galr2	8.08E-180	0.513626245	0.268	0.039	1.35E-175	2
Fhl1	1.52E-96	0.511696855	0.448	0.205	2.53E-92	2
Ddah1	3.66E-138	0.511413415	0.219	0.035	6.10E-134	2
Pofut2	5.77E-100	0.509647854	0.795	0.633	9.60E-96	2
Nr4a2	3.21E-47	0.508441662	0.462	0.304	5.35E-43	2
Hexa	8.31E-84	0.508319516	0.855	0.743	1.38E-79	2
Wbp5	1.89E-129	0.506820063	0.944	0.818	3.15E-125	2
Card19	1.93E-96	0.506391692	0.566	0.334	3.21E-92	2
Sec61b	1.20E-155	0.50482383	0.981	0.917	2.00E-151	2
Ctsd	8.83E-74	0.5018825	0.852	0.735	1.47E-69	2
Anxa8	1.34E-41	0.499145346	0.211	0.098	2.24E-37	2
Syne1	1.07E-148	0.49747903	0.353	0.101	1.78E-144	2
Rcn3	4.46E-142	0.496832349	0.987	0.959	7.43E-138	2
Rrbp1	3.80E-124	0.495727536	0.968	0.899	6.33E-120	2
Eva1b	1.33E-81	0.49009733	0.797	0.651	2.21E-77	2
Fabp5	2.32E-42	0.490057061	0.372	0.238	3.86E-38	2
Nrep	4.58E-86	0.488584952	0.488	0.264	7.63E-82	2
Ptms	3.17E-103	0.487909035	0.903	0.772	5.28E-99	2
Tspan7	1.27E-85	0.48774126	0.326	0.133	2.11E-81	2
Crispld1	6.01E-116	0.487590634	0.287	0.084	1.00E-111	2
Rnase4	1.52E-113	0.487195633	0.69	0.417	2.52E-109	2
Epha4	7.79E-191	0.486608351	0.259	0.032	1.30E-186	2
Tcf4	2.60E-79	0.486590467	0.76	0.586	4.34E-75	2
Eno1	2.40E-53	0.482980361	0.754	0.644	3.99E-49	2
Cmtm3	2.61E-80	0.482565285	0.529	0.308	4.35E-76	2
Copz2	1.01E-107	0.480993807	0.924	0.774	1.69E-103	2
P3h3	6.62E-93	0.480899864	0.735	0.528	1.10E-88	2
Scpep1	3.22E-108	0.480840233	0.577	0.314	5.36E-104	2
Fxyd6	4.34E-22	0.479818828	0.28	0.189	7.23E-18	2
Msn	7.34E-72	0.478602049	0.675	0.508	1.22E-67	2
Kdelr3	8.26E-86	0.477527911	0.788	0.575	1.38E-81	2
Akap13	3.95E-115	0.477479881	0.511	0.239	6.57E-111	2
Hoxc10	3.01E-92	0.473181451	0.482	0.255	5.02E-88	2
Ifi30	1.18E-108	0.473067291	0.422	0.189	1.96E-104	2
Rexo2	4.23E-98	0.472121891	0.855	0.704	7.04E-94	2
Lrp1	1.95E-87	0.471911525	0.793	0.61	3.24E-83	2
Cmpk1	1.30E-87	0.469900801	0.724	0.54	2.16E-83	2
Pdlim4	4.00E-93	0.465200077	0.653	0.398	6.66E-89	2
P3h4	2.02E-91	0.464733649	0.784	0.574	3.36E-87	2
Tmem45a	2.42E-70	0.463603637	0.584	0.39	4.04E-66	2
Higd1a	9.08E-52	0.463432074	0.84	0.744	1.51E-47	2
Sod3	2.01E-31	0.463166382	0.29	0.172	3.36E-27	2
Pmepa1	1.96E-67	0.461609131	0.709	0.529	3.27E-63	2
Aff3	2.47E-122	0.457482297	0.199	0.032	4.12E-118	2
Manf	7.09E-76	0.45442386	0.959	0.92	1.18E-71	2
Evi2a	1.58E-136	0.454213023	0.236	0.045	2.64E-132	2
Tgfb1	8.65E-48	0.452195345	0.655	0.53	1.44E-43	2
Zbtb20	1.31E-51	0.45162465	0.816	0.694	2.18E-47	2
Tmem2	4.95E-107	0.450780387	0.373	0.148	8.25E-103	2
Ybx3	2.50E-90	0.449885276	0.625	0.393	4.16E-86	2
Arf5	2.35E-132	0.449779427	0.964	0.893	3.92E-128	2
Gpx7	7.75E-75	0.447403804	0.746	0.581	1.29E-70	2
Tmem245	6.33E-18	0.44571387	0.159	0.092	1.05E-13	2
Nenf	3.47E-122	0.44528797	0.962	0.899	5.78E-118	2
Surf4	3.83E-81	0.444648605	0.81	0.646	6.37E-77	2
Lrrc17	2.63E-112	0.443455028	0.288	0.088	4.38E-108	2
Fbln7	3.02E-56	0.441886898	0.303	0.143	5.03E-52	2
Map1b	6.64E-21	0.43635817	0.312	0.22	1.10E-16	2
Bhlhe41	1.26E-103	0.435740076	0.238	0.062	2.10E-99	2
Grb10	1.09E-79	0.434970706	0.609	0.397	1.82E-75	2
Pamr1	1.34E-109	0.433723288	0.233	0.054	2.23E-105	2
Sec61g	5.36E-126	0.431009582	0.988	0.958	8.93E-122	2
Slc39a13	3.77E-77	0.430763826	0.496	0.301	6.28E-73	2
Itga11	5.45E-80	0.429669715	0.447	0.239	9.08E-76	2
Sh3bgrl3	2.11E-74	0.428972764	0.827	0.685	3.51E-70	2
Tmed9	1.13E-123	0.428886723	0.97	0.922	1.88E-119	2
Tenm3	6.15E-194	0.428835789	0.244	0.023	1.02E-189	2
Selm	1.90E-111	0.426705933	0.971	0.912	3.17E-107	2
B3gnt9	1.53E-79	0.424326124	0.536	0.328	2.55E-75	2
Spon1	4.36E-59	0.423649342	0.298	0.136	7.27E-55	2
St3gal4	2.53E-120	0.421362498	0.329	0.105	4.21E-116	2
Serpinh1	2.30E-130	0.418294339	1	0.999	3.84E-126	2
Sntb2	4.47E-98	0.417163385	0.433	0.196	7.44E-94	2
Pmp22	9.51E-53	0.414273586	0.705	0.553	1.58E-48	2
Morf4l2	2.60E-90	0.412961919	0.931	0.841	4.33E-86	2
Ywhah	3.06E-68	0.409119034	0.677	0.478	5.10E-64	2
Praf2	4.78E-71	0.407658619	0.654	0.465	7.95E-67	2
Mif	4.57E-44	0.405947369	0.827	0.744	7.61E-40	2
Igf2r	7.71E-82	0.405929969	0.407	0.201	1.28E-77	2
Herpud1	1.57E-26	0.405905328	0.694	0.606	2.61E-22	2
Pgam1	3.75E-46	0.405272365	0.737	0.622	6.24E-42	2
Fkbp1a	5.89E-89	0.403179622	0.94	0.87	9.80E-85	2
Tubb6	6.15E-52	0.402995025	0.649	0.479	1.02E-47	2
Pkd1	5.81E-84	0.402395743	0.341	0.147	9.68E-80	2
Srm	9.52E-63	0.401382356	0.67	0.483	1.58E-58	2
Tmed10	2.38E-103	0.39979703	0.971	0.913	3.96E-99	2
Mtch1	1.84E-51	0.398956193	0.851	0.771	3.07E-47	2
Hspg2	3.03E-59	0.397271044	0.65	0.488	5.05E-55	2
Tspan13	2.94E-14	0.396498185	0.14	0.085	4.89E-10	2
Foxp2	3.58E-129	0.394845173	0.257	0.056	5.97E-125	2
Cercam	5.26E-53	0.394244089	0.435	0.273	8.76E-49	2
Ier3ip1	4.86E-74	0.39289038	0.893	0.773	8.08E-70	2
Ostf1	3.45E-47	0.392032533	0.747	0.656	5.74E-43	2
Yif1a	2.67E-62	0.390671537	0.739	0.58	4.45E-58	2
Npdc1	3.29E-64	0.38973725	0.766	0.599	5.49E-60	2
Sox9	1.95E-38	0.388413649	0.435	0.288	3.25E-34	2
Susd5	2.13E-122	0.388326884	0.258	0.061	3.55E-118	2
Ezr	4.90E-79	0.386878344	0.324	0.14	8.16E-75	2
Pak1	7.66E-59	0.386580758	0.431	0.249	1.28E-54	2
Efna5	3.20E-42	0.386537857	0.397	0.243	5.33E-38	2
Fkbp9	1.74E-55	0.386280673	0.879	0.788	2.90E-51	2
Uqcc2	2.75E-75	0.384723767	0.857	0.734	4.59E-71	2
Creld2	2.34E-42	0.384609806	0.613	0.474	3.90E-38	2
Minos1	1.92E-82	0.384440635	0.945	0.868	3.19E-78	2
Serf2	1.26E-119	0.383400144	1	0.996	2.09E-115	2
Tmed2	7.67E-74	0.382999429	0.959	0.899	1.28E-69	2
Aprt	8.53E-61	0.378981131	0.71	0.547	1.42E-56	2
Ptgfrn	7.33E-80	0.378940352	0.41	0.201	1.22E-75	2
Fam114a1	3.58E-61	0.378534722	0.573	0.396	5.95E-57	2
Zfp521	1.46E-115	0.378276692	0.275	0.075	2.43E-111	2
Arl1	7.01E-69	0.378082303	0.873	0.775	1.17E-64	2
Cltb	4.60E-62	0.377497915	0.669	0.494	7.67E-58	2
Bgn	7.62E-22	0.376761671	0.999	0.998	1.27E-17	2
Dynlrb1	1.79E-81	0.376481943	0.918	0.83	2.98E-77	2
Serf1	2.03E-52	0.375247503	0.747	0.608	3.38E-48	2
Arhgdia	6.86E-70	0.375159238	0.837	0.72	1.14E-65	2
Ext1	7.02E-71	0.375113542	0.427	0.232	1.17E-66	2
S100a16	2.17E-46	0.374059153	0.787	0.685	3.62E-42	2
Txndc5	2.79E-57	0.373574803	0.781	0.663	4.64E-53	2
Ivns1abp	2.54E-43	0.373403061	0.392	0.245	4.23E-39	2
Prss35	5.03E-38	0.372419241	0.297	0.164	8.37E-34	2
Plod1	1.63E-57	0.371975552	0.496	0.325	2.72E-53	2
Dclk1	1.84E-38	0.370422036	0.405	0.252	3.07E-34	2
Mafb	1.90E-52	0.369483862	0.645	0.453	3.17E-48	2
Inhba	6.75E-74	0.369010966	0.218	0.07	1.12E-69	2
Sspn	3.99E-72	0.366831122	0.4	0.202	6.64E-68	2
Pdap1	1.61E-56	0.366129405	0.735	0.575	2.68E-52	2
Cd44	3.04E-59	0.366118024	0.48	0.293	5.06E-55	2
Swi5	3.98E-83	0.365941837	0.941	0.883	6.62E-79	2
3632451O06Rik	9.91E-135	0.365937949	0.237	0.045	1.65E-130	2
Wipf1	1.07E-92	0.365658679	0.317	0.116	1.78E-88	2
Ank	1.27E-37	0.364273764	0.283	0.158	2.11E-33	2
Akr1a1	6.30E-80	0.364021466	0.939	0.881	1.05E-75	2
Wwp2	7.30E-54	0.36219293	0.344	0.189	1.22E-49	2
Fbln1	5.11E-54	0.356387324	0.471	0.277	8.51E-50	2
Ahnak2	2.35E-122	0.3563721	0.24	0.049	3.91E-118	2
Xbp1	2.97E-52	0.355868901	0.789	0.663	4.95E-48	2
Rasl11b	8.57E-39	0.35551529	0.21	0.1	1.43E-34	2
Mbnl2	2.82E-46	0.355206563	0.67	0.531	4.69E-42	2
Tmem167	1.73E-65	0.35455306	0.874	0.76	2.88E-61	2
Fkbp10	4.39E-54	0.354500732	0.851	0.728	7.31E-50	2
Pitx1	7.16E-60	0.353825347	0.261	0.113	1.19E-55	2
Sar1a	1.28E-66	0.353791671	0.895	0.801	2.14E-62	2
Smim7	2.95E-57	0.352637647	0.739	0.6	4.91E-53	2
Tubb5	4.51E-53	0.351932552	0.936	0.878	7.51E-49	2
Slc16a3	1.23E-67	0.351276529	0.226	0.082	2.04E-63	2
Nsg1	1.40E-11	0.350013092	0.403	0.337	2.33E-07	2
Sfxn3	3.82E-88	0.349353348	0.308	0.114	6.36E-84	2
Creb3l1	1.66E-56	0.349109211	0.694	0.486	2.76E-52	2
Atp6v1g1	2.78E-59	0.346078925	0.903	0.83	4.63E-55	2
Rab27b	2.13E-70	0.345832626	0.294	0.127	3.55E-66	2
Cnih1	2.08E-57	0.344775144	0.713	0.552	3.47E-53	2
Cryab	1.28E-41	0.34410692	0.608	0.401	2.13E-37	2
Cdc42bpa	1.75E-67	0.343877187	0.368	0.182	2.91E-63	2
Plaur	2.70E-72	0.342075496	0.303	0.13	4.49E-68	2
Smco4	2.19E-62	0.342034516	0.398	0.22	3.65E-58	2
P4ha2	1.34E-27	0.341676602	0.489	0.38	2.23E-23	2
Gng11	3.44E-24	0.341629513	0.739	0.654	5.72E-20	2
Nfic	2.58E-49	0.341619617	0.613	0.455	4.30E-45	2
Ostc	1.44E-60	0.340790734	0.919	0.834	2.40E-56	2
Cyba	3.39E-45	0.340502903	0.815	0.689	5.64E-41	2
Calu	6.97E-59	0.33926845	0.846	0.754	1.16E-54	2
Anp32b	1.55E-46	0.338084786	0.801	0.693	2.58E-42	2
Pde4b	2.67E-54	0.337438915	0.235	0.098	4.45E-50	2
Ikbip	3.05E-46	0.33633038	0.613	0.458	5.08E-42	2
Vat1	3.09E-64	0.335973708	0.439	0.245	5.15E-60	2
Cav1	1.90E-92	0.335108325	0.245	0.068	3.16E-88	2
Pycr1	3.81E-59	0.334314181	0.366	0.199	6.35E-55	2
Fkbp11	2.85E-69	0.333628224	0.652	0.422	4.75E-65	2
Wnt5a	2.63E-86	0.332536522	0.252	0.082	4.38E-82	2
Ngp	1.63E-11	0.332404686	0.604	0.527	2.72E-07	2
Neo1	1.05E-46	0.331866431	0.392	0.239	1.74E-42	2
Bckdhb	4.04E-32	0.33050807	0.243	0.137	6.72E-28	2
Tpi1	7.92E-28	0.330009306	0.738	0.659	1.32E-23	2
Stt3a	2.75E-48	0.329837704	0.667	0.515	4.57E-44	2
Derl1	5.74E-51	0.328990152	0.717	0.57	9.56E-47	2
Iqgap1	1.39E-46	0.328888749	0.615	0.443	2.32E-42	2
Wwtr1	3.20E-43	0.328863516	0.517	0.365	5.33E-39	2
Sulf2	4.41E-97	0.326613712	0.241	0.065	7.34E-93	2
Rabac1	4.13E-66	0.326586746	0.959	0.899	6.88E-62	2
Kremen1	4.30E-100	0.325747194	0.251	0.071	7.16E-96	2
Fam195b	6.70E-50	0.325577427	0.812	0.697	1.12E-45	2
Fam129a	1.10E-56	0.322728764	0.317	0.159	1.83E-52	2
Cd276	5.05E-66	0.322409704	0.285	0.128	8.40E-62	2
Cd82	1.80E-46	0.321333734	0.34	0.195	3.00E-42	2
Znhit6	2.38E-44	0.320923573	0.252	0.123	3.97E-40	2
Slc1a4	3.89E-106	0.320803948	0.221	0.051	6.48E-102	2
Plekhg4	1.27E-153	0.320523246	0.17	0.01	2.12E-149	2
Kdelr1	8.99E-50	0.319779692	0.863	0.764	1.50E-45	2
Tram1	1.28E-45	0.319636911	0.765	0.617	2.13E-41	2
Serp1	6.32E-41	0.319585947	0.851	0.748	1.05E-36	2
Lamtor1	3.08E-43	0.318928636	0.619	0.477	5.13E-39	2
Mettl1	7.68E-46	0.317381611	0.382	0.234	1.28E-41	2
Fuca1	2.37E-39	0.317335469	0.793	0.683	3.95E-35	2
Bag1	1.62E-46	0.316967918	0.83	0.712	2.69E-42	2
Rdx	1.61E-41	0.316172223	0.772	0.669	2.69E-37	2
Hexb	1.85E-39	0.314951639	0.495	0.343	3.09E-35	2
Colgalt1	2.40E-41	0.314101719	0.586	0.449	4.00E-37	2
Camp	2.52E-10	0.313634306	0.616	0.549	4.19E-06	2
Rtn4	4.50E-46	0.31287283	0.862	0.742	7.49E-42	2
Spryd3	1.68E-75	0.312583879	0.263	0.1	2.79E-71	2
Aplp1	1.49E-75	0.312379965	0.231	0.079	2.48E-71	2
Pqlc3	3.19E-82	0.311985486	0.215	0.063	5.31E-78	2
Serinc5	1.31E-67	0.311454296	0.253	0.1	2.19E-63	2
Col1a2	1.61E-215	0.310714451	1	0.998	2.68E-211	2
Dnajc25	2.89E-43	0.309533211	0.57	0.416	4.82E-39	2
Twist1	3.26E-42	0.309285198	0.425	0.275	5.42E-38	2
Yipf5	1.33E-41	0.307756103	0.68	0.54	2.21E-37	2
Ankrd29	7.67E-67	0.307667529	0.263	0.102	1.28E-62	2
Gapdh	1.95E-36	0.306622692	0.934	0.906	3.24E-32	2
Mrpl33	1.93E-45	0.306345368	0.801	0.701	3.22E-41	2
Lcn2	2.09E-09	0.306113733	0.403	0.336	3.48E-05	2
Actb	6.28E-12	0.305681511	0.998	0.997	1.05E-07	2
Pebp1	9.75E-53	0.304731812	0.907	0.825	1.62E-48	2
Cmtm4	1.38E-73	0.304360856	0.281	0.111	2.31E-69	2
Gsto1	6.36E-39	0.304272567	0.358	0.214	1.06E-34	2
Fam101b	3.44E-29	0.30423428	0.321	0.212	5.73E-25	2
Snhg18	1.57E-53	0.30377408	0.851	0.663	2.61E-49	2
Sertad4	6.56E-115	0.302315509	0.185	0.029	1.09E-110	2
Myo1e	1.13E-51	0.302178831	0.294	0.148	1.88E-47	2
Yif1b	6.97E-41	0.301713975	0.683	0.533	1.16E-36	2
Avpi1	1.24E-44	0.301475549	0.386	0.236	2.07E-40	2
Galnt1	8.90E-26	0.301184522	0.478	0.367	1.48E-21	2
Gm17455	4.11E-62	0.299185844	0.136	0.031	6.85E-58	2
Tspo	4.75E-47	0.2990771	0.674	0.518	7.91E-43	2
Samd4	2.27E-42	0.298375865	0.327	0.193	3.79E-38	2
Pdlim5	7.98E-52	0.296324045	0.355	0.193	1.33E-47	2
Ltbp3	1.53E-39	0.295304828	0.455	0.302	2.55E-35	2
Tm7sf3	2.15E-50	0.294943262	0.396	0.232	3.59E-46	2
Fam167a	1.37E-67	0.294154908	0.216	0.078	2.28E-63	2
Anapc11	6.84E-44	0.293826265	0.815	0.699	1.14E-39	2
Prr7	2.01E-42	0.29356162	0.371	0.223	3.36E-38	2
S100a9	8.01E-10	0.293381885	0.704	0.642	1.33E-05	2
P4hb	1.48E-43	0.293204534	0.883	0.81	2.47E-39	2
Nans	2.12E-40	0.293031878	0.501	0.357	3.53E-36	2
Ssc5d	3.62E-87	0.292895779	0.216	0.057	6.04E-83	2
Dynlt3	2.33E-36	0.291302291	0.511	0.376	3.88E-32	2
Bola2	3.24E-45	0.291249272	0.575	0.409	5.39E-41	2
Siva1	7.17E-40	0.290805524	0.539	0.385	1.19E-35	2
Sec61a1	2.84E-36	0.290769527	0.658	0.527	4.73E-32	2
Ranbp1	2.89E-44	0.290034513	0.872	0.78	4.81E-40	2
Tceal8	1.31E-44	0.290008188	0.801	0.701	2.18E-40	2
Fam198b	3.70E-94	0.289694041	0.225	0.058	6.16E-90	2
Tpst2	5.16E-30	0.289597949	0.506	0.394	8.59E-26	2
H1f0	1.05E-23	0.289506672	0.667	0.563	1.75E-19	2
Sec11a	6.27E-46	0.288967702	0.83	0.716	1.04E-41	2
Tspan3	2.48E-38	0.288695659	0.9	0.828	4.13E-34	2
Rin2	3.99E-45	0.288568337	0.329	0.181	6.65E-41	2
App	3.66E-25	0.288552517	0.918	0.899	6.09E-21	2
Boc	4.14E-28	0.288526178	0.264	0.164	6.89E-24	2
Cd109	1.58E-63	0.287665067	0.377	0.191	2.64E-59	2
Maf	6.09E-25	0.287400181	0.519	0.389	1.01E-20	2
Trps1	1.96E-28	0.287003105	0.497	0.371	3.26E-24	2
Tmem107	1.27E-42	0.285838361	0.353	0.212	2.12E-38	2
Golim4	3.02E-34	0.285802735	0.514	0.386	5.04E-30	2
Thy1	1.33E-66	0.285768497	0.245	0.087	2.21E-62	2
Sytl2	5.21E-46	0.285334785	0.204	0.091	8.67E-42	2
P4ha1	8.94E-28	0.284137273	0.66	0.542	1.49E-23	2
Lrrc59	7.06E-30	0.284032243	0.651	0.537	1.17E-25	2
Oxct1	4.15E-32	0.283969765	0.568	0.437	6.92E-28	2
Tsc22d3	5.86E-11	0.283768483	0.701	0.634	9.75E-07	2
Dab2	1.59E-20	0.283578394	0.359	0.259	2.65E-16	2
Col1a1	5.35E-219	0.282912137	0.998	0.96	8.91E-215	2
Arf4	7.84E-54	0.28290983	0.963	0.924	1.31E-49	2
Gm28875	5.29E-50	0.281843915	0.261	0.121	8.80E-46	2
Mrgprf	2.71E-105	0.281574042	0.18	0.03	4.51E-101	2
Fkbp14	2.92E-35	0.281566201	0.484	0.351	4.87E-31	2
Tcea3	1.15E-40	0.280486617	0.223	0.11	1.92E-36	2
Ift20	7.23E-45	0.280421872	0.858	0.73	1.20E-40	2
Enah	5.53E-18	0.280217531	0.512	0.423	9.20E-14	2
Anxa4	1.28E-39	0.279450961	0.407	0.257	2.12E-35	2
Arhgef19	4.88E-63	0.278885755	0.233	0.093	8.13E-59	2
Hapln1	6.19E-20	0.278551518	0.534	0.424	1.03E-15	2
Scube2	1.06E-124	0.278468574	0.143	0.009	1.76E-120	2
Fndc4	1.05E-44	0.278465983	0.338	0.192	1.76E-40	2
2900026A02Rik	7.33E-90	0.277677195	0.201	0.049	1.22E-85	2
Gng2	2.24E-70	0.277201807	0.232	0.082	3.72E-66	2
Stmn4	4.55E-64	0.275759554	0.102	0.015	7.58E-60	2
Tpm3	1.41E-30	0.275589827	0.785	0.692	2.34E-26	2
Mn1	4.67E-78	0.275419448	0.168	0.038	7.78E-74	2
Ssr2	9.79E-42	0.274899334	0.93	0.886	1.63E-37	2
Tmem65	3.23E-39	0.274697733	0.459	0.308	5.38E-35	2
Ahnak	6.31E-32	0.274202303	0.862	0.765	1.05E-27	2
Sra1	3.41E-34	0.274118794	0.733	0.609	5.68E-30	2
Antxr1	4.42E-33	0.272169245	0.676	0.523	7.35E-29	2
Atp5g1	1.01E-42	0.271700796	0.923	0.852	1.68E-38	2
Smim3	1.92E-32	0.271669216	0.385	0.247	3.19E-28	2
Josd2	1.66E-31	0.271517675	0.528	0.405	2.76E-27	2
Srpx	2.67E-16	0.271182714	0.633	0.559	4.44E-12	2
Sncaip	7.56E-115	0.271154408	0.171	0.022	1.26E-110	2
Mrc2	3.53E-30	0.27086171	0.462	0.336	5.88E-26	2
Glud1	5.83E-35	0.27069915	0.573	0.431	9.70E-31	2
Tmem263	6.48E-29	0.270382263	0.539	0.412	1.08E-24	2
Npnt	2.63E-26	0.270371381	0.213	0.121	4.38E-22	2
Anxa1	7.74E-58	0.27023974	0.925	0.794	1.29E-53	2
Sema3c	9.51E-92	0.270020741	0.213	0.052	1.58E-87	2
Wls	1.68E-27	0.269299608	0.693	0.584	2.79E-23	2
Ssr1	5.73E-30	0.269082116	0.75	0.653	9.55E-26	2
Nt5e	7.64E-36	0.268561666	0.22	0.108	1.27E-31	2
Ttyh3	4.63E-63	0.268236842	0.29	0.122	7.71E-59	2
Axl	6.89E-50	0.268171322	0.333	0.169	1.15E-45	2
Bsg	5.46E-64	0.267267243	0.982	0.969	9.09E-60	2
Luzp1	3.20E-29	0.266183959	0.571	0.453	5.32E-25	2
Hdlbp	1.81E-31	0.265535076	0.807	0.706	3.01E-27	2
Eif5a	2.21E-42	0.265312841	0.973	0.956	3.69E-38	2
Vimp	1.12E-30	0.264971127	0.937	0.872	1.86E-26	2
Ctbp1	6.47E-35	0.26458315	0.763	0.666	1.08E-30	2
Glo1	2.06E-34	0.264470866	0.606	0.48	3.43E-30	2
Capzb	1.72E-38	0.264214321	0.832	0.744	2.86E-34	2
Pkd2	4.42E-41	0.263698728	0.399	0.242	7.36E-37	2
Txn2	1.55E-36	0.263602333	0.661	0.528	2.58E-32	2
Akt1	4.72E-28	0.262305056	0.612	0.496	7.86E-24	2
Loxl1	1.26E-25	0.262066103	0.801	0.665	2.11E-21	2
2700049A03Rik	9.08E-55	0.261854518	0.149	0.044	1.51E-50	2
Atp6v0b	1.53E-33	0.261537105	0.803	0.698	2.56E-29	2
1810058I24Rik	1.12E-33	0.26054642	0.79	0.683	1.86E-29	2
Ufm1	5.64E-29	0.260031417	0.626	0.516	9.40E-25	2
Slc39a7	1.63E-30	0.259824576	0.665	0.554	2.71E-26	2
Gmppb	2.99E-32	0.258999052	0.324	0.207	4.98E-28	2
Cd24a	2.81E-08	0.258926622	0.379	0.325	0.00046791	2
0610012G03Rik	1.59E-31	0.258849019	0.628	0.512	2.64E-27	2
Prelid1	1.10E-27	0.258558771	0.769	0.689	1.83E-23	2
Spock2	4.25E-111	0.258149619	0.141	0.013	7.08E-107	2
Shisa2	8.64E-70	0.257898775	0.16	0.039	1.44E-65	2
Myo1d	5.56E-44	0.257850335	0.24	0.119	9.26E-40	2
Parp8	5.34E-75	0.257298709	0.185	0.05	8.89E-71	2
Pla2g16	1.60E-36	0.256914757	0.271	0.145	2.67E-32	2
Tmed1	5.17E-34	0.256762253	0.614	0.48	8.60E-30	2
Rpn1	6.22E-29	0.256654441	0.694	0.579	1.04E-24	2
Tceal3	2.20E-56	0.255744755	0.188	0.066	3.67E-52	2
Etl4	5.20E-38	0.255098446	0.223	0.112	8.66E-34	2
Pls3	1.04E-31	0.254993182	0.545	0.405	1.74E-27	2
Fam234a	2.10E-50	0.254842368	0.28	0.136	3.50E-46	2
Chn2	1.64E-79	0.254669653	0.173	0.042	2.74E-75	2
Rora	2.74E-31	0.254082202	0.581	0.444	4.57E-27	2
Tmem258	1.04E-27	0.253960221	0.889	0.841	1.74E-23	2
Gorasp2	2.04E-28	0.253903624	0.61	0.49	3.40E-24	2
Ybx1	1.01E-45	0.253645129	0.988	0.976	1.67E-41	2
Trim47	1.36E-16	0.253533764	0.305	0.223	2.27E-12	2
Slc27a3	4.14E-58	0.253389351	0.183	0.062	6.89E-54	2
Arl4c	1.27E-44	0.253348669	0.221	0.103	2.11E-40	2
Bri3	1.69E-32	0.252611923	0.779	0.664	2.81E-28	2
Ncam1	4.68E-18	0.252440377	0.517	0.426	7.79E-14	2
Hoxa10	4.19E-12	0.252157679	0.344	0.271	6.98E-08	2
Rwdd1	5.74E-31	0.251909227	0.703	0.6	9.56E-27	2
Chil3	4.04E-09	0.251634921	0.361	0.293	6.73E-05	2
Rps27l	1.50E-37	0.250920448	0.948	0.901	2.49E-33	2
Snap47	1.78E-27	0.25083991	0.34	0.223	2.97E-23	2
Cdk4	1.18E-25	0.25020486	0.751	0.676	1.97E-21	2
Mmp23	9.79E-08	0.250200147	0.658	0.648	0.001630906	2
Bglap	0	4.894927143	1	0.923	0	3
Bglap2	0	4.448835989	0.996	0.815	0	3
Bglap3	0	3.591616843	0.916	0.365	0	3
Car3	0	3.308437204	0.976	0.252	0	3
Ifitm5	0	2.82306083	0.963	0.14	0	3
Col1a1	0	2.241705682	1	0.967	0	3
Smpd3	0	2.052302106	0.86	0.178	0	3
Col1a2	0	2.042346063	1	0.998	0	3
Cgref1	0	2.028913806	0.899	0.289	0	3
Col11a2	0	2.025684408	0.936	0.526	0	3
Cpz	0	1.871000752	0.833	0.173	0	3
Cpe	0	1.846501765	0.995	0.494	0	3
Cadm1	0	1.844674004	0.936	0.173	0	3
Col11a1	0	1.727142732	0.965	0.736	0	3
Cdo1	0	1.556229914	0.82	0.185	0	3
Nrp2	0	1.500484463	0.958	0.516	0	3
Col22a1	0	1.497067069	0.856	0.082	0	3
Sparc	0	1.486035632	1	1	0	3
Slc36a2	0	1.362736664	0.92	0.208	0	3
Sgms2	0	1.318758958	0.884	0.33	0	3
Kazald1	0	1.300256312	0.919	0.452	0	3
Serpinf1	7.61E-225	1.239753922	0.993	0.878	1.27E-220	3
Fkbp11	4.97E-235	1.231940424	0.854	0.421	8.28E-231	3
Mef2c	0	1.222587864	0.965	0.367	0	3
Tmem119	6.24E-238	1.199461244	0.889	0.446	1.04E-233	3
Bambi	1.57E-271	1.144236589	0.868	0.384	2.62E-267	3
Ramp1	0	1.135601836	0.874	0.234	0	3
Mlip	0	1.048639421	0.741	0.089	0	3
Wisp1	3.53E-303	1.035797284	0.92	0.377	5.88E-299	3
Nupr1	7.44E-190	1.004478464	0.992	0.938	1.24E-185	3
Ptgis	3.63E-269	0.997704162	0.972	0.502	6.05E-265	3
Lipc	0	0.98282092	0.65	0.05	0	3
Nme1	3.10E-217	0.963087661	0.954	0.724	5.17E-213	3
Cfh	7.76E-228	0.962076725	0.992	0.715	1.29E-223	3
Metrnl	3.25E-264	0.934989316	0.956	0.529	5.42E-260	3
Col5a2	3.02E-155	0.925891152	0.956	0.814	5.03E-151	3
Pth1r	1.74E-202	0.925771401	0.985	0.684	2.90E-198	3
Dapk2	1.31E-230	0.896515199	0.836	0.299	2.18E-226	3
Ckb	1.99E-200	0.891068891	0.955	0.608	3.32E-196	3
Dmp1	2.66E-249	0.889008731	0.634	0.164	4.44E-245	3
Cthrc1	2.74E-158	0.885297499	0.853	0.46	4.56E-154	3
Cryab	2.71E-258	0.881934746	0.897	0.378	4.52E-254	3
Plod2	4.65E-212	0.85273939	0.941	0.541	7.75E-208	3
Ssr4	7.29E-134	0.832974914	0.97	0.875	1.21E-129	3
Insc	0	0.831811113	0.738	0.135	0	3
Bmp3	0	0.821000843	0.62	0.082	0	3
Chn1	0	0.815746592	0.695	0.133	0	3
Col13a1	0	0.798494586	0.756	0.158	0	3
Cdh15	0	0.784623352	0.561	0.068	0	3
Kcnk1	0	0.784519996	0.639	0.098	0	3
Pck2	1.16E-260	0.780359662	0.745	0.232	1.93E-256	3
Entpd3	0	0.774866457	0.578	0.054	0	3
Unc5b	2.47E-256	0.765772801	0.763	0.244	4.11E-252	3
Cd59a	5.50E-266	0.753111886	0.587	0.131	9.16E-262	3
Pard6g	3.37E-193	0.745724406	0.779	0.295	5.61E-189	3
Creb3l1	1.24E-162	0.735540112	0.892	0.481	2.07E-158	3
Snhg18	2.12E-146	0.715170924	0.932	0.678	3.53E-142	3
Pcsk6	0	0.70236555	0.628	0.092	0	3
Cyfip2	0	0.701721102	0.644	0.093	0	3
Atp1b3	3.69E-161	0.692544151	0.857	0.472	6.15E-157	3
Rpl38	4.91E-231	0.684979273	0.999	0.989	8.18E-227	3
Ift20	1.19E-129	0.684892148	0.934	0.736	1.99E-125	3
Serpinh1	7.50E-201	0.675000493	1	0.999	1.25E-196	3
Slc13a5	0	0.669559831	0.488	0.058	0	3
Prss35	1.92E-164	0.669079424	0.506	0.145	3.20E-160	3
Satb2	2.59E-246	0.663128572	0.717	0.203	4.32E-242	3
Prcp	1.58E-134	0.658159379	0.731	0.318	2.64E-130	3
Kdelr2	1.33E-80	0.655323296	0.956	0.806	2.22E-76	3
Lox	4.49E-130	0.645844865	0.931	0.645	7.48E-126	3
Mmp16	0	0.641152548	0.589	0.089	0	3
Vkorc1	2.65E-130	0.640807052	0.96	0.82	4.41E-126	3
Rcn3	1.80E-143	0.623766099	0.996	0.962	3.00E-139	3
Rpl14	6.56E-195	0.619122657	1	0.998	1.09E-190	3
Thbs1	2.09E-97	0.605772966	0.638	0.301	3.47E-93	3
Ptprs	5.61E-163	0.602738167	0.804	0.354	9.34E-159	3
Fkbp10	1.37E-96	0.594116929	0.951	0.729	2.28E-92	3
2310022B05Rik	1.33E-159	0.589135144	0.775	0.327	2.21E-155	3
Rpl27a	4.34E-134	0.581590133	1	0.995	7.22E-130	3
Pla2g5	3.97E-299	0.580079977	0.451	0.058	6.61E-295	3
Srm	2.12E-95	0.575201595	0.818	0.485	3.52E-91	3
Enpp6	0	0.561059777	0.522	0.072	0	3
Lrrfip2	1.61E-160	0.559405391	0.719	0.28	2.68E-156	3
Mthfd2	4.18E-135	0.558415448	0.655	0.263	6.96E-131	3
Sec61b	1.30E-77	0.554568344	0.981	0.928	2.16E-73	3
Ckap4	6.48E-116	0.553575791	0.95	0.742	1.08E-111	3
Me2	1.11E-240	0.548034185	0.584	0.138	1.85E-236	3
Fyn	3.24E-203	0.545324213	0.647	0.192	5.39E-199	3
Fkbp7	2.46E-99	0.545142519	0.957	0.788	4.09E-95	3
Lman1	1.72E-95	0.544493435	0.939	0.692	2.87E-91	3
Fap	1.24E-65	0.5357034	0.943	0.684	2.06E-61	3
Kdelr3	2.02E-102	0.532421552	0.89	0.591	3.36E-98	3
Fxyd6	5.82E-181	0.519874281	0.544	0.151	9.69E-177	3
Pcdh7	0	0.519463323	0.526	0.078	0	3
Rps28	1.01E-111	0.518392498	0.998	0.993	1.68E-107	3
Cacnb3	1.73E-197	0.517225628	0.595	0.166	2.88E-193	3
Ano1	0	0.509582244	0.478	0.063	0	3
Gm8730	9.16E-71	0.494834007	0.991	0.853	1.53E-66	3
Rpl41	1.03E-161	0.493973979	1	1	1.72E-157	3
Rplp0	1.26E-150	0.489355947	1	0.999	2.09E-146	3
Lrp4	9.73E-62	0.483042599	0.503	0.234	1.62E-57	3
Rplp1	1.20E-81	0.479194639	1	0.997	2.00E-77	3
Eef1b2	5.11E-72	0.47651474	0.969	0.852	8.51E-68	3
Serf2	2.60E-129	0.468453915	0.998	0.997	4.34E-125	3
Fam78b	8.50E-210	0.464817644	0.516	0.114	1.41E-205	3
Gnai1	2.31E-150	0.463425338	0.719	0.264	3.85E-146	3
Creb3l3	0	0.461313715	0.351	0.015	0	3
Shc2	2.65E-236	0.458931835	0.448	0.076	4.42E-232	3
Krtcap2	8.47E-84	0.458608026	0.976	0.907	1.41E-79	3
Hspb2	3.43E-270	0.456924425	0.404	0.049	5.71E-266	3
Rrbp1	5.35E-75	0.452324238	0.985	0.908	8.91E-71	3
Tsc22d1	2.97E-26	0.452216641	0.972	0.899	4.95E-22	3
Sp7	3.04E-117	0.45097618	0.681	0.282	5.06E-113	3
Mtss1	2.52E-217	0.449293059	0.552	0.124	4.20E-213	3
Sec61g	5.07E-84	0.443155411	0.99	0.963	8.44E-80	3
Chst13	0	0.438038187	0.399	0.024	0	3
Sema3b	1.92E-258	0.437142184	0.457	0.07	3.19E-254	3
Cdh2	2.62E-101	0.432389348	0.878	0.45	4.37E-97	3
Rps12	1.29E-41	0.427713428	0.993	0.97	2.15E-37	3
Psat1	9.41E-235	0.422815135	0.384	0.054	1.57E-230	3
Rps27a	1.47E-78	0.42016079	0.999	0.999	2.44E-74	3
Ost4	1.41E-72	0.419728971	0.963	0.828	2.34E-68	3
Pltp	5.32E-80	0.419308414	0.644	0.301	8.86E-76	3
Pdzd2	7.28E-224	0.418765044	0.465	0.085	1.21E-219	3
Pycr1	4.84E-144	0.417836729	0.569	0.187	8.06E-140	3
Copz2	3.21E-77	0.415989988	0.948	0.795	5.34E-73	3
RP23-457J22.1	8.78E-286	0.415456611	0.43	0.051	1.46E-281	3
Hpgd	2.07E-127	0.414059896	0.628	0.228	3.44E-123	3
Gars	2.11E-85	0.413542754	0.656	0.317	3.52E-81	3
P3h1	3.30E-70	0.412824422	0.802	0.492	5.49E-66	3
Nt5dc2	1.08E-87	0.409941222	0.823	0.453	1.80E-83	3
Ndufa1	1.50E-62	0.408071731	0.925	0.748	2.51E-58	3
Gnb2l1	5.70E-46	0.406055649	0.979	0.896	9.48E-42	3
Mical3	3.08E-158	0.404913126	0.593	0.18	5.13E-154	3
Tubb3	9.19E-196	0.404643821	0.272	0.028	1.53E-191	3
Alpl	2.90E-79	0.400888265	0.95	0.583	4.84E-75	3
Rcor2	3.75E-188	0.39876093	0.409	0.08	6.25E-184	3
Serp1	1.17E-60	0.39264151	0.928	0.75	1.95E-56	3
Fabp3	3.04E-214	0.390621319	0.432	0.076	5.06E-210	3
Ap1s2	2.43E-103	0.390315279	0.708	0.314	4.05E-99	3
Grrp1	4.56E-285	0.389886453	0.356	0.031	7.59E-281	3
Atf3	7.57E-45	0.38376152	0.736	0.51	1.26E-40	3
Dcn	1.76E-136	0.379574401	0.998	0.885	2.93E-132	3
P3h4	2.70E-56	0.378142836	0.856	0.596	4.49E-52	3
AU021092	2.40E-175	0.376869779	0.163	0.005	3.99E-171	3
Rpl23	8.77E-66	0.374241286	1	0.994	1.46E-61	3
Eif4ebp1	4.75E-33	0.373397008	0.764	0.534	7.92E-29	3
Rps17	3.99E-65	0.37321495	0.997	0.99	6.64E-61	3
Rpl4	5.51E-75	0.372944419	0.997	0.986	9.17E-71	3
Cdc42ep3	3.50E-38	0.37215407	0.711	0.436	5.83E-34	3
Cope	1.31E-50	0.371372704	0.929	0.797	2.18E-46	3
Rpsa	6.39E-52	0.369960751	0.999	0.984	1.06E-47	3
Gal	5.88E-199	0.368580927	0.258	0.023	9.80E-195	3
Rps25	4.24E-82	0.368085096	0.997	0.987	7.06E-78	3
Atp5e	4.91E-73	0.3680603	0.986	0.948	8.17E-69	3
Jam2	1.05E-228	0.366865729	0.421	0.067	1.75E-224	3
Itga10	7.57E-177	0.364296136	0.432	0.094	1.26E-172	3
Impdh1	1.40E-125	0.363440843	0.569	0.196	2.32E-121	3
Mpnd	4.23E-75	0.362139655	0.767	0.407	7.04E-71	3
Rps18-ps3	1.30E-40	0.359972148	0.682	0.408	2.17E-36	3
Gprc5c	5.72E-178	0.359362134	0.438	0.095	9.53E-174	3
Arl4d	7.04E-85	0.358281529	0.45	0.172	1.17E-80	3
Rps18	6.20E-77	0.357876011	1	1	1.03E-72	3
Rpl12	5.67E-35	0.356397592	0.987	0.925	9.44E-31	3
Ctnnb1	5.20E-45	0.355026143	0.935	0.701	8.66E-41	3
Smox	7.21E-147	0.353646361	0.483	0.134	1.20E-142	3
Fam46a	2.11E-58	0.353403495	0.873	0.581	3.51E-54	3
Atp2b1	3.23E-55	0.353323154	0.827	0.529	5.38E-51	3
Frmd4b	1.44E-188	0.352360426	0.417	0.081	2.40E-184	3
Gm10076	2.05E-41	0.351889734	0.948	0.814	3.41E-37	3
Rerg	5.93E-214	0.350300468	0.378	0.056	9.88E-210	3
Myo10	6.30E-83	0.348648678	0.688	0.327	1.05E-78	3
Slc35a2	5.53E-88	0.347744236	0.675	0.312	9.21E-84	3
Tbx2	1.80E-130	0.346631104	0.472	0.138	3.00E-126	3
Cd24a	5.84E-63	0.345524605	0.574	0.295	9.72E-59	3
Gm10073	1.95E-47	0.345431677	0.905	0.655	3.24E-43	3
2810474O19Rik	4.77E-44	0.343336816	0.587	0.334	7.95E-40	3
Ell2	1.18E-127	0.343080712	0.584	0.199	1.97E-123	3
Rpl29	6.06E-38	0.342301372	0.943	0.872	1.01E-33	3
Akr1b3	4.37E-56	0.341087696	0.75	0.449	7.27E-52	3
Lbh	4.18E-100	0.338965357	0.612	0.246	6.95E-96	3
Prex1	7.69E-211	0.336539478	0.362	0.053	1.28E-206	3
Gxylt2	2.71E-81	0.333067269	0.774	0.393	4.52E-77	3
2310039H08Rik	6.54E-79	0.33273927	0.656	0.315	1.09E-74	3
Eef1g	1.12E-50	0.331980736	0.992	0.941	1.87E-46	3
Lurap1l	7.32E-151	0.331441371	0.389	0.087	1.22E-146	3
Gne	8.83E-162	0.330554906	0.416	0.093	1.47E-157	3
Smim14	3.44E-55	0.330363649	0.942	0.761	5.72E-51	3
Farp2	7.83E-230	0.329858166	0.359	0.045	1.30E-225	3
P4ha2	2.66E-71	0.32984921	0.691	0.358	4.42E-67	3
Ano6	1.83E-91	0.326031982	0.56	0.228	3.05E-87	3
Bcar3	7.29E-161	0.325148328	0.383	0.08	1.21E-156	3
Gpc1	7.62E-72	0.325061897	0.765	0.391	1.27E-67	3
Sema4d	6.29E-224	0.324853933	0.335	0.04	1.05E-219	3
Mdfi	2.62E-74	0.322476959	0.653	0.31	4.37E-70	3
Asns	2.68E-99	0.322071142	0.347	0.102	4.46E-95	3
Slc25a5	9.36E-42	0.318500114	0.981	0.911	1.56E-37	3
Rom1	4.68E-108	0.318489278	0.524	0.184	7.80E-104	3
Selm	3.11E-43	0.318449323	0.981	0.92	5.19E-39	3
Rpl10	4.56E-55	0.317920884	0.999	0.998	7.59E-51	3
Fign	6.48E-98	0.317754667	0.349	0.101	1.08E-93	3
Camp	1.91E-10	0.317597101	0.704	0.543	3.19E-06	3
Rps10	1.10E-32	0.316164009	0.995	0.966	1.84E-28	3
Hdlbp	3.71E-42	0.315822135	0.906	0.703	6.17E-38	3
Tmtc2	1.57E-147	0.315347787	0.422	0.104	2.61E-143	3
Prrc1	4.03E-71	0.315200305	0.693	0.346	6.72E-67	3
Tmem97	6.16E-77	0.314127147	0.508	0.215	1.03E-72	3
Crtap	1.18E-50	0.313769872	0.834	0.55	1.97E-46	3
P4ha1	1.04E-46	0.311883414	0.812	0.531	1.73E-42	3
Dap	7.21E-51	0.311702711	0.958	0.755	1.20E-46	3
Rcn1	3.26E-46	0.311642831	0.92	0.734	5.43E-42	3
Slit2	8.35E-77	0.31031011	0.594	0.263	1.39E-72	3
Guca1a	1.44E-127	0.309942054	0.356	0.087	2.39E-123	3
Cdk5rap3	6.44E-68	0.308622976	0.691	0.353	1.07E-63	3
Slc8a3	1.45E-208	0.308450494	0.316	0.038	2.42E-204	3
Rpl11	6.24E-56	0.307403425	1	0.994	1.04E-51	3
Tmem263	9.84E-64	0.306587621	0.731	0.395	1.64E-59	3
Ssr2	4.53E-28	0.30640564	0.976	0.884	7.54E-24	3
Zbtb7c	1.55E-146	0.305895113	0.374	0.083	2.58E-142	3
Pcsk5	3.37E-122	0.304328125	0.53	0.17	5.62E-118	3
Rps21	8.73E-48	0.303448685	0.992	0.962	1.45E-43	3
Phex	6.67E-225	0.3023462	0.504	0.098	1.11E-220	3
Rpl34	7.53E-68	0.301143528	0.999	0.997	1.25E-63	3
Pdgfd	5.00E-107	0.300172709	0.431	0.133	8.33E-103	3
Tecr	1.80E-41	0.299804871	0.923	0.683	2.99E-37	3
Gale	1.16E-110	0.298733431	0.394	0.115	1.93E-106	3
Rpl36al	2.04E-37	0.298599792	0.974	0.91	3.40E-33	3
Rps26	1.58E-55	0.296648445	0.997	0.969	2.63E-51	3
Yif1b	1.28E-39	0.294490915	0.796	0.536	2.13E-35	3
Rps12-ps3	1.00E-37	0.293259205	0.907	0.696	1.67E-33	3
Bet1	6.35E-57	0.291028683	0.73	0.413	1.06E-52	3
Car2	1.08E-99	0.289695826	0.414	0.135	1.79E-95	3
Rpl5	3.53E-32	0.288936065	0.982	0.929	5.88E-28	3
Rps8	1.44E-38	0.288338766	1	0.999	2.39E-34	3
Fat3	3.24E-102	0.287496501	0.412	0.13	5.39E-98	3
Rpl18a	1.12E-50	0.284751287	1	1	1.87E-46	3
Gm11808	1.06E-39	0.284534972	0.878	0.602	1.76E-35	3
Ostc	6.41E-37	0.282126307	0.937	0.845	1.07E-32	3
Vdr	3.09E-48	0.280769809	0.503	0.25	5.15E-44	3
Dkk1	7.23E-68	0.280360295	0.146	0.027	1.20E-63	3
Timm10b	5.13E-42	0.280130876	0.804	0.518	8.54E-38	3
Rpl32	5.71E-43	0.279928524	1	0.998	9.52E-39	3
Robo2	1.33E-155	0.279459803	0.312	0.054	2.21E-151	3
Ppfia2	4.45E-138	0.278833766	0.343	0.073	7.41E-134	3
Rpl39	1.53E-51	0.278614615	0.999	0.996	2.54E-47	3
Rpl37	1.20E-50	0.27709622	1	0.998	2.00E-46	3
Satb1	3.49E-154	0.276920314	0.314	0.055	5.82E-150	3
Rnaset2a	6.95E-50	0.276137976	0.796	0.48	1.16E-45	3
Insig1	2.54E-62	0.275491477	0.564	0.266	4.24E-58	3
Atp5g2	1.91E-36	0.275028801	0.971	0.841	3.18E-32	3
Bmp1	5.43E-48	0.273740399	0.812	0.493	9.05E-44	3
Rpl10a	3.93E-28	0.272147393	0.997	0.986	6.55E-24	3
Cd200	2.93E-41	0.272060974	0.774	0.467	4.87E-37	3
Rpl28	5.39E-28	0.271713112	0.997	0.983	8.98E-24	3
Cnpy2	5.05E-38	0.270900303	0.967	0.832	8.41E-34	3
Uqcrq	1.37E-33	0.270846224	0.96	0.85	2.29E-29	3
Rpl10-ps3	6.83E-33	0.269669676	0.872	0.615	1.14E-28	3
Sec13	1.23E-29	0.268782378	0.827	0.604	2.04E-25	3
Cdr2l	3.36E-105	0.267487476	0.47	0.154	5.59E-101	3
Rpl31	2.11E-31	0.266128288	0.999	0.989	3.51E-27	3
Hypk	6.56E-38	0.264804773	0.858	0.59	1.09E-33	3
Fhod3	3.99E-151	0.264693737	0.341	0.067	6.65E-147	3
Surf4	2.12E-33	0.264635003	0.868	0.662	3.53E-29	3
Neat1	3.42E-15	0.264217917	0.947	0.886	5.69E-11	3
Tmem238	7.49E-113	0.263638236	0.467	0.147	1.25E-108	3
Rps7	3.38E-32	0.262444971	0.998	0.993	5.63E-28	3
Sema3d	1.08E-153	0.262369805	0.319	0.057	1.79E-149	3
Rps2	7.43E-23	0.262233148	1	0.998	1.24E-18	3
Elane	1.88E-13	0.260504566	0.441	0.3	3.14E-09	3
Plcd1	3.02E-100	0.260166781	0.46	0.154	5.03E-96	3
Rps14	1.20E-53	0.259646778	1	1	2.00E-49	3
Rapgef4	7.48E-93	0.256970994	0.35	0.105	1.24E-88	3
Slc9a2	2.12E-239	0.255982788	0.226	0.008	3.53E-235	3
Apold1	7.59E-89	0.255416712	0.229	0.051	1.26E-84	3
Dtna	6.96E-192	0.253418014	0.229	0.017	1.16E-187	3
Phgdh	9.17E-48	0.252502122	0.508	0.257	1.53E-43	3
Rpl37a	1.17E-50	0.252072448	1	0.999	1.94E-46	3
Tram1	3.12E-33	0.250992662	0.858	0.624	5.19E-29	3
Rps3	1.27E-33	0.25004454	0.997	0.997	2.11E-29	3
Dmp1	9.82E-158	4.727655978	0.963	0.227	1.64E-153	4
Phex	7.60E-248	3.215629943	1	0.147	1.27E-243	4
Ramp1	2.49E-142	3.18314179	0.994	0.326	4.15E-138	4
Plpp1	8.48E-122	3.094368528	0.988	0.38	1.41E-117	4
Pdgfa	5.10E-125	2.727151786	0.994	0.372	8.49E-121	4
Pdpn	8.02E-195	2.695427763	0.963	0.168	1.34E-190	4
Bambi	7.40E-105	2.678484594	0.982	0.453	1.23E-100	4
Irx5	4.68E-160	2.568055434	0.982	0.244	7.79E-156	4
Ptprz1	4.30E-265	2.463378023	0.982	0.119	7.16E-261	4
Fam20c	2.40E-173	2.345732148	0.97	0.193	4.00E-169	4
Ptgis	9.25E-104	2.299340028	1	0.571	1.54E-99	4
Kazald1	1.00E-102	2.279777834	1	0.52	1.67E-98	4
Mef2c	3.99E-109	2.245354258	0.994	0.456	6.64E-105	4
Gchfr	0	2.146575202	0.756	0.026	0	4
Pcsk6	2.38E-201	2.125964213	0.97	0.163	3.97E-197	4
RP23-457J22.1	1.55E-298	2.113923255	0.951	0.095	2.58E-294	4
Col1a1	2.14E-80	2.088509784	1	0.972	3.57E-76	4
Metrnl	2.16E-94	2.057322896	0.988	0.592	3.59E-90	4
Col1a2	6.49E-83	2.010124391	1	0.998	1.08E-78	4
Cd109	9.83E-154	2.00608711	0.976	0.232	1.64E-149	4
Mustn1	3.18E-105	1.914552165	0.591	0.09	5.29E-101	4
Dkk1	0	1.908267119	0.665	0.033	0	4
Cpe	2.19E-81	1.903786644	0.994	0.569	3.64E-77	4
Wisp1	9.46E-98	1.875077408	0.994	0.456	1.58E-93	4
Gimap6	5.02E-251	1.738654917	0.848	0.082	8.37E-247	4
Atf3	3.31E-49	1.725095228	0.915	0.539	5.51E-45	4
Lpar3	3.32E-257	1.723197633	0.811	0.074	5.53E-253	4
Ackr3	4.07E-233	1.688223278	0.848	0.087	6.78E-229	4
Bmp2	1.60E-124	1.656013766	0.829	0.16	2.66E-120	4
Sparc	2.46E-77	1.600982908	1	1	4.09E-73	4
Fbln7	2.90E-107	1.599804547	0.817	0.178	4.83E-103	4
Nupr1	2.55E-65	1.582548381	1	0.946	4.25E-61	4
Dnajc9	9.27E-79	1.577439308	0.793	0.215	1.54E-74	4
Cdkn1a	4.32E-66	1.571964375	0.994	0.753	7.19E-62	4
Wasl	3.25E-65	1.54741468	0.835	0.336	5.40E-61	4
Nnmt	1.53E-78	1.533856178	0.976	0.472	2.54E-74	4
Bglap	2.05E-56	1.521106931	1	0.935	3.41E-52	4
Fgfr1	4.23E-71	1.516006943	0.988	0.664	7.05E-67	4
Col11a2	3.41E-64	1.508865098	0.976	0.586	5.67E-60	4
Lipc	4.04E-184	1.506152758	0.902	0.133	6.74E-180	4
Bmp4	1.35E-127	1.460487916	0.927	0.187	2.26E-123	4
Ibsp	3.96E-54	1.460387558	1	0.832	6.59E-50	4
Cpz	8.23E-81	1.42634732	0.89	0.27	1.37E-76	4
Cd44	1.12E-80	1.42091554	0.933	0.337	1.86E-76	4
Bmp3	1.50E-148	1.38993159	0.896	0.156	2.50E-144	4
Bmp8a	1.84E-294	1.385723032	0.805	0.058	3.06E-290	4
Cryab	1.02E-45	1.381007861	0.902	0.455	1.70E-41	4
Ninj1	1.35E-87	1.379335851	0.933	0.337	2.25E-83	4
Evl	2.12E-84	1.360464451	0.915	0.35	3.52E-80	4
Bglap2	3.33E-45	1.360171988	0.982	0.843	5.55E-41	4
Col24a1	1.31E-198	1.351343258	0.841	0.106	2.18E-194	4
Spns2	6.46E-208	1.345473014	0.768	0.081	1.08E-203	4
Pcdh7	4.14E-147	1.289494314	0.823	0.137	6.89E-143	4
Serpinf1	1.54E-45	1.27197965	0.994	0.895	2.57E-41	4
Car12	1.54E-191	1.270258125	0.561	0.042	2.57E-187	4
Cd200	1.81E-50	1.255749023	0.933	0.509	3.02E-46	4
Jam2	1.16E-183	1.247599817	0.835	0.11	1.94E-179	4
Snhg18	5.61E-57	1.245362887	0.982	0.715	9.34E-53	4
Enpp6	2.73E-143	1.23238837	0.811	0.132	4.54E-139	4
2310022B05Rik	1.84E-77	1.227112086	0.939	0.39	3.06E-73	4
Clta	1.07E-59	1.226185355	0.976	0.866	1.79E-55	4
Prss35	3.09E-27	1.226091643	0.506	0.198	5.15E-23	4
Myo1b	1.53E-66	1.220193129	0.927	0.412	2.55E-62	4
Insig1	5.24E-35	1.216642314	0.726	0.307	8.73E-31	4
Bhlhe40	1.89E-42	1.213028873	0.829	0.431	3.14E-38	4
Slc13a5	3.02E-131	1.212417972	0.732	0.116	5.02E-127	4
Kcnk1	1.53E-108	1.205511772	0.817	0.175	2.55E-104	4
Fam198b	3.99E-153	1.188079005	0.732	0.095	6.65E-149	4
Cystm1	2.13E-146	1.184163895	0.732	0.102	3.55E-142	4
Baiap2l2	0	1.178822205	0.671	0.016	0	4
Wif1	1.53E-58	1.166090585	0.994	0.503	2.55E-54	4
Rom1	1.80E-72	1.165096516	0.762	0.229	3.00E-68	4
Sgms2	5.48E-40	1.153227333	0.829	0.414	9.13E-36	4
Mlip	3.01E-93	1.151811148	0.805	0.184	5.02E-89	4
Basp1	3.84E-10	1.149544076	0.506	0.329	6.40E-06	4
Ifitm5	5.63E-60	1.129553609	0.854	0.265	9.37E-56	4
Smox	2.57E-112	1.12570097	0.829	0.178	4.28E-108	4
Bglap3	2.46E-48	1.121789582	0.902	0.448	4.10E-44	4
Fat1	3.71E-54	1.103679662	0.89	0.38	6.17E-50	4
Ryk	2.90E-57	1.098273763	0.951	0.462	4.83E-53	4
Pls3	4.50E-61	1.098224301	0.945	0.437	7.49E-57	4
Lox	6.66E-50	1.095732923	0.963	0.687	1.11E-45	4
Ier3	2.56E-18	1.067352847	0.805	0.583	4.26E-14	4
Smagp	1.69E-81	1.055755176	0.707	0.162	2.81E-77	4
Fabp3	6.84E-117	1.052868771	0.72	0.122	1.14E-112	4
Cdo1	9.89E-28	1.050865631	0.646	0.284	1.65E-23	4
Tpbg	1.63E-65	1.047262865	0.72	0.194	2.72E-61	4
Ppp2cb	3.94E-64	1.029639095	0.811	0.276	6.55E-60	4
Phlda1	3.42E-20	1.021724272	0.866	0.625	5.70E-16	4
Mef2a	1.43E-49	0.996620875	0.921	0.446	2.38E-45	4
Col22a1	2.33E-77	0.989633166	0.817	0.198	3.88E-73	4
Ift57	5.26E-80	0.986492543	0.756	0.19	8.76E-76	4
Adm	4.94E-58	0.986144155	0.518	0.107	8.22E-54	4
Dock9	0	0.971584866	0.652	0.02	0	4
Calm2	2.41E-46	0.950856668	1	0.988	4.02E-42	4
Adamts14	3.84E-268	0.940626653	0.64	0.036	6.39E-264	4
Col11a1	1.90E-34	0.933389023	0.988	0.77	3.16E-30	4
Atp2b1	4.77E-43	0.926760624	0.951	0.57	7.94E-39	4
Anxa7	9.42E-40	0.918605458	0.841	0.421	1.57E-35	4
Wnt5b	3.62E-62	0.917952192	0.805	0.253	6.03E-58	4
Cdk15	4.27E-252	0.912072444	0.518	0.025	7.12E-248	4
Neat1	2.43E-24	0.911609488	0.994	0.894	4.04E-20	4
Ndrg1	2.53E-49	0.905379268	0.78	0.283	4.21E-45	4
Sost	9.49E-256	0.903069491	0.238	0.002	1.58E-251	4
Fkbp3	2.95E-38	0.901600836	0.89	0.525	4.91E-34	4
Rab27b	4.30E-66	0.895721519	0.665	0.167	7.16E-62	4
Arhgap24	3.19E-93	0.895600554	0.707	0.138	5.31E-89	4
Rnf11	3.44E-43	0.891478294	0.915	0.49	5.73E-39	4
Wipi1	3.49E-42	0.883755792	0.872	0.414	5.81E-38	4
Sash1	9.94E-52	0.868841525	0.707	0.231	1.65E-47	4
Satb1	1.18E-95	0.855079093	0.561	0.088	1.97E-91	4
Sema5a	1.07E-77	0.844912733	0.75	0.182	1.78E-73	4
Tnfrsf11b	9.75E-85	0.843086381	0.494	0.073	1.62E-80	4
Ptges3l	4.46E-96	0.832160044	0.701	0.138	7.43E-92	4
Grrp1	2.10E-117	0.829063384	0.567	0.074	3.50E-113	4
Prr15	0	0.826503416	0.396	0.004	0	4
Homer2	8.78E-103	0.818973292	0.591	0.09	1.46E-98	4
Gal	6.36E-36	0.813024497	0.293	0.057	1.06E-31	4
Enho	5.18E-136	0.808596098	0.549	0.058	8.62E-132	4
Kalrn	1.69E-67	0.804837064	0.671	0.156	2.82E-63	4
Cacna2d1	5.61E-43	0.796769554	0.616	0.193	9.34E-39	4
Mdfi	7.07E-34	0.796178278	0.762	0.358	1.18E-29	4
Ctsw	0	0.79272776	0.366	0.005	0	4
Bend5	1.41E-276	0.791843597	0.555	0.025	2.35E-272	4
Tgfb1	1.74E-26	0.791507613	0.878	0.561	2.90E-22	4
Shisa4	1.26E-40	0.791076034	0.848	0.403	2.09E-36	4
Srgap1	1.78E-112	0.786191404	0.518	0.062	2.96E-108	4
Pik3ip1	6.56E-64	0.777620131	0.665	0.169	1.09E-59	4
Mxd1	4.41E-62	0.770773804	0.646	0.16	7.35E-58	4
Kank1	1.18E-90	0.762283261	0.549	0.086	1.96E-86	4
Gadd45g	1.96E-13	0.754891465	0.921	0.786	3.27E-09	4
Sema7a	7.43E-77	0.753567759	0.659	0.132	1.24E-72	4
Cox7a2l	1.50E-30	0.75150886	0.976	0.796	2.50E-26	4
Mgst3	1.17E-28	0.750562986	0.793	0.424	1.95E-24	4
11-Sep	3.52E-28	0.746829892	0.884	0.546	5.86E-24	4
Efhd2	1.55E-44	0.743936553	0.616	0.181	2.58E-40	4
Chmp4b	5.12E-39	0.742032159	0.988	0.834	8.53E-35	4
Satb2	4.72E-45	0.741871618	0.793	0.278	7.85E-41	4
Magi1	1.03E-279	0.73819671	0.53	0.022	1.72E-275	4
Gm17322	0	0.734289112	0.335	0.004	0	4
Msi1	2.43E-87	0.729534141	0.482	0.068	4.04E-83	4
Nme1	1.27E-25	0.727594658	0.945	0.758	2.11E-21	4
Nt5e	2.30E-49	0.724195291	0.537	0.133	3.83E-45	4
Swap70	4.42E-71	0.717173013	0.622	0.133	7.35E-67	4
Sox4	4.41E-21	0.712039506	0.963	0.723	7.35E-17	4
Irf2bpl	1.06E-26	0.703139936	0.671	0.306	1.76E-22	4
Fgf1	3.18E-195	0.701462541	0.372	0.015	5.30E-191	4
Col5a2	6.07E-21	0.697291006	0.976	0.834	1.01E-16	4
Vamp8	1.77E-29	0.696548339	0.951	0.707	2.94E-25	4
Hspb2	3.55E-76	0.693640325	0.549	0.098	5.90E-72	4
Ppp2r5a	5.55E-39	0.687875809	0.768	0.31	9.25E-35	4
Scarb1	4.42E-64	0.684056724	0.573	0.126	7.36E-60	4
Pacsin1	3.63E-96	0.682507501	0.39	0.041	6.04E-92	4
Pnpla8	9.03E-35	0.679558656	0.744	0.308	1.50E-30	4
Afap1l2	4.87E-188	0.665303827	0.537	0.037	8.12E-184	4
Endod1	2.92E-92	0.65901842	0.543	0.08	4.87E-88	4
Fbxo28	1.02E-56	0.652448315	0.616	0.155	1.69E-52	4
Rcor2	1.89E-65	0.650605523	0.579	0.125	3.15E-61	4
Amigo3	1.15E-104	0.649426168	0.305	0.022	1.91E-100	4
Cgref1	5.18E-25	0.648123176	0.78	0.382	8.62E-21	4
Smim14	4.41E-27	0.646371069	0.976	0.787	7.34E-23	4
Cited2	3.45E-07	0.641800831	0.738	0.539	0.005749927	4
BC055402	2.39E-275	0.640067045	0.433	0.013	3.98E-271	4
Inpp4a	3.22E-50	0.635577755	0.5	0.118	5.36E-46	4
Ank	6.56E-16	0.632937389	0.439	0.191	1.09E-11	4
Cspg4	1.40E-48	0.632160575	0.567	0.145	2.33E-44	4
Ndufa1	1.67E-24	0.631436729	0.963	0.773	2.79E-20	4
Zdhhc14	5.05E-203	0.629932062	0.463	0.025	8.42E-199	4
Mbnl1	3.86E-23	0.629838185	0.805	0.449	6.42E-19	4
Ptp4a3	1.16E-27	0.62534798	0.665	0.285	1.93E-23	4
Sema3d	7.49E-73	0.623822142	0.518	0.091	1.25E-68	4
Arpc1b	8.03E-24	0.622956143	0.994	0.933	1.34E-19	4
Crip2	1.61E-34	0.620850317	0.939	0.48	2.68E-30	4
Vimp	2.84E-22	0.619664048	0.976	0.89	4.73E-18	4
Sema4d	4.51E-75	0.619287335	0.488	0.08	7.52E-71	4
Mrps16	1.90E-20	0.616006471	0.841	0.554	3.17E-16	4
Fam65c	1.32E-306	0.610104535	0.457	0.013	2.20E-302	4
Csdc2	1.55E-133	0.609721897	0.409	0.031	2.58E-129	4
Cldnd1	5.21E-17	0.609149895	0.848	0.58	8.67E-13	4
2810474O19Rik	6.98E-14	0.607862455	0.652	0.37	1.16E-09	4
Ndufa6	1.87E-23	0.603785078	0.988	0.803	3.11E-19	4
Usp53	2.92E-56	0.600544601	0.549	0.122	4.86E-52	4
Med10	1.14E-13	0.594474175	0.72	0.424	1.89E-09	4
Tnk2	8.95E-102	0.594429121	0.47	0.055	1.49E-97	4
Myo1e	1.54E-45	0.593293784	0.634	0.183	2.56E-41	4
Itm2b	1.69E-38	0.586815883	1	0.999	2.82E-34	4
Irx6	0	0.585547393	0.268	0.001	0	4
Tgfbr2	5.29E-36	0.584990108	0.665	0.229	8.81E-32	4
H2afy2	1.69E-25	0.581843093	0.628	0.266	2.82E-21	4
Skil	8.41E-19	0.581044521	0.756	0.414	1.40E-14	4
C130050O18Rik	4.97E-87	0.577791246	0.555	0.089	8.28E-83	4
Tob1	4.06E-14	0.57573397	0.793	0.506	6.76E-10	4
Ube2b	8.72E-21	0.571852916	0.939	0.755	1.45E-16	4
Rhbdl2	3.81E-107	0.569505733	0.439	0.046	6.34E-103	4
Tmem117	9.56E-244	0.567067467	0.476	0.02	1.59E-239	4
Trim47	1.02E-28	0.563012907	0.616	0.24	1.69E-24	4
Raf1	4.73E-27	0.561010929	0.677	0.285	7.87E-23	4
Hpgd	4.75E-19	0.554424495	0.604	0.288	7.91E-15	4
Fam78b	1.58E-34	0.551741436	0.549	0.173	2.64E-30	4
Ier2	2.17E-10	0.55157248	0.939	0.793	3.62E-06	4
Sema6d	6.20E-31	0.5497981	0.555	0.187	1.03E-26	4
Zbtb7c	1.12E-44	0.545360581	0.494	0.123	1.87E-40	4
Art1	0	0.542903986	0.341	0.001	0	4
Lgals1	1.65E-18	0.539360158	1	0.921	2.74E-14	4
Cd2ap	9.30E-32	0.538699384	0.683	0.268	1.55E-27	4
Gm19705	7.51E-75	0.53805915	0.341	0.039	1.25E-70	4
Ubl7	1.70E-26	0.535812079	0.665	0.281	2.84E-22	4
Eef2	6.78E-20	0.535789952	0.994	0.962	1.13E-15	4
Gm13889	2.44E-07	0.532762925	0.476	0.281	0.004058848	4
Use1	4.46E-18	0.532372568	0.909	0.674	7.43E-14	4
Ip6k1	7.22E-39	0.531286902	0.573	0.172	1.20E-34	4
Sh3bgrl	2.98E-17	0.522045143	0.909	0.67	4.96E-13	4
Magi2	9.23E-49	0.51971785	0.494	0.115	1.54E-44	4
Nes	4.43E-125	0.516145603	0.354	0.024	7.38E-121	4
Smad1	5.18E-18	0.512053856	0.567	0.269	8.63E-14	4
Zfos1	1.12E-11	0.509344469	0.829	0.574	1.87E-07	4
Uqcrfs1	7.73E-17	0.509107349	0.86	0.59	1.29E-12	4
Hrc	3.09E-103	0.506736582	0.402	0.04	5.14E-99	4
Eif3h	2.00E-16	0.503092421	0.976	0.84	3.33E-12	4
Hpcal1	5.22E-18	0.502521794	0.659	0.343	8.69E-14	4
Pink1	1.28E-17	0.500736698	0.75	0.426	2.14E-13	4
Dok5	1.25E-68	0.497376786	0.451	0.073	2.08E-64	4
Slc25a5	2.30E-21	0.495952778	1	0.921	3.83E-17	4
Ddit4l	6.85E-33	0.494747214	0.463	0.128	1.14E-28	4
Ncoa3	2.80E-24	0.49207018	0.451	0.152	4.66E-20	4
Mat2b	2.53E-17	0.491676061	0.665	0.344	4.22E-13	4
Frmd4b	2.02E-37	0.490718375	0.476	0.13	3.36E-33	4
Epb41l3	2.93E-43	0.489638819	0.494	0.121	4.87E-39	4
Ppp3r1	4.86E-17	0.489079955	0.567	0.274	8.09E-13	4
Arc	9.34E-54	0.488855693	0.22	0.022	1.56E-49	4
Dlx3	6.30E-82	0.488490537	0.384	0.046	1.05E-77	4
Uqcc3	2.46E-17	0.486911933	0.799	0.443	4.09E-13	4
Rhoc	4.72E-16	0.486872643	0.963	0.81	7.86E-12	4
Crnde	5.35E-53	0.485724255	0.445	0.085	8.91E-49	4
Klf13	8.06E-14	0.484537767	0.902	0.628	1.34E-09	4
Fbn2	8.52E-35	0.481923682	0.555	0.171	1.42E-30	4
Fam189a2	3.08E-60	0.481276826	0.36	0.054	5.12E-56	4
Gadd45b	4.49E-08	0.480451154	0.896	0.727	0.000747065	4
Galnt3	1.12E-96	0.475091678	0.409	0.044	1.87E-92	4
Gde1	5.05E-15	0.473960227	0.78	0.497	8.41E-11	4
Hcfc1r1	5.99E-17	0.472190355	0.878	0.623	9.98E-13	4
Csrnp1	1.95E-15	0.47189198	0.61	0.313	3.25E-11	4
Pmepa1	3.11E-17	0.468283023	0.915	0.577	5.18E-13	4
Mboat1	4.72E-103	0.466562758	0.366	0.032	7.86E-99	4
Slc35e4	3.00E-15	0.465100878	0.598	0.313	4.99E-11	4
Otud1	9.23E-16	0.463514083	0.384	0.153	1.54E-11	4
Pla2g5	8.01E-37	0.463186339	0.451	0.117	1.33E-32	4
Ypel3	1.96E-14	0.462728807	0.89	0.634	3.26E-10	4
Sgca	6.24E-158	0.461352673	0.348	0.018	1.04E-153	4
Lpar1	2.30E-19	0.457359186	0.762	0.406	3.83E-15	4
Col13a1	1.49E-36	0.454967017	0.738	0.247	2.48E-32	4
Rerg	1.56E-46	0.45402066	0.457	0.102	2.60E-42	4
Adipor1	3.88E-14	0.451736239	0.835	0.61	6.46E-10	4
Sgk3	3.53E-36	0.451512133	0.445	0.118	5.88E-32	4
Gars	3.44E-16	0.451345749	0.689	0.367	5.72E-12	4
Zfp385b	1.95E-69	0.451107163	0.348	0.044	3.25E-65	4
4930523C07Rik	7.87E-14	0.450345415	0.549	0.276	1.31E-09	4
Ldlrad4	6.19E-31	0.447861107	0.409	0.11	1.03E-26	4
Chst11	1.83E-22	0.447423751	0.537	0.211	3.04E-18	4
Rhobtb1	1.01E-77	0.446546056	0.409	0.053	1.67E-73	4
Tubb5	8.74E-13	0.445627352	0.982	0.894	1.46E-08	4
Sdf4	1.58E-16	0.444460263	0.963	0.822	2.62E-12	4
Mrc2	3.60E-12	0.443019293	0.652	0.369	5.99E-08	4
Hbegf	1.94E-07	0.439838157	0.329	0.177	0.003238699	4
Hoxb2	2.88E-21	0.437830208	0.317	0.095	4.79E-17	4
Ptprs	2.58E-16	0.437642652	0.78	0.421	4.30E-12	4
Plekhh2	1.29E-26	0.437164417	0.415	0.12	2.15E-22	4
Ralgps2	2.22E-63	0.43579466	0.39	0.06	3.70E-59	4
Nme2	1.78E-22	0.43567046	0.53	0.209	2.96E-18	4
Gng5	3.45E-21	0.435407705	0.994	0.964	5.75E-17	4
Gabarapl2	2.76E-15	0.434472583	0.951	0.724	4.60E-11	4
Snrpa1	2.06E-14	0.432733467	0.671	0.366	3.43E-10	4
Mpc1	3.88E-13	0.431438467	0.933	0.755	6.46E-09	4
Podxl2	3.10E-16	0.430420253	0.652	0.333	5.16E-12	4
Mob2	6.00E-26	0.429400902	0.622	0.244	9.99E-22	4
Atp6v1d	7.97E-16	0.428787079	0.701	0.384	1.33E-11	4
Bvht	8.69E-37	0.426937258	0.524	0.145	1.45E-32	4
Itpkb	1.83E-40	0.425528032	0.427	0.097	3.04E-36	4
Cnpy2	3.00E-15	0.423813396	0.951	0.852	4.99E-11	4
Ngef	1.25E-68	0.423549095	0.427	0.063	2.09E-64	4
Pck2	1.11E-21	0.421917428	0.701	0.309	1.85E-17	4
Pfdn5	2.17E-19	0.419306199	0.994	0.963	3.62E-15	4
Rapgef4	1.11E-20	0.417921081	0.409	0.14	1.84E-16	4
Timm8b	2.63E-12	0.415235973	0.841	0.597	4.37E-08	4
Gpcpd1	8.26E-21	0.414717379	0.506	0.203	1.37E-16	4
Susd5	4.17E-12	0.414604316	0.299	0.118	6.95E-08	4
Dusp14	1.89E-10	0.40863995	0.262	0.109	3.15E-06	4
6430573F11Rik	1.28E-106	0.404833408	0.317	0.023	2.13E-102	4
Stc2	2.00E-43	0.403903907	0.293	0.048	3.33E-39	4
Samd11	3.21E-132	0.403815042	0.207	0.006	5.34E-128	4
B3gat3	2.17E-20	0.403748104	0.701	0.323	3.62E-16	4
Csnk1e	6.75E-23	0.399599153	0.537	0.206	1.12E-18	4
Arpc1a	8.33E-13	0.399038779	0.829	0.539	1.39E-08	4
Pabpc1	1.28E-12	0.396954021	0.988	0.872	2.13E-08	4
Sp7	5.36E-17	0.396642822	0.677	0.341	8.93E-13	4
Pabpc4	1.40E-10	0.396259989	0.457	0.246	2.34E-06	4
Npnt	8.88E-25	0.394104342	0.445	0.143	1.48E-20	4
Gpx8	1.07E-13	0.391862742	0.988	0.934	1.78E-09	4
Dtna	1.39E-58	0.391508673	0.329	0.046	2.32E-54	4
Atp1b3	3.57E-12	0.391437168	0.799	0.53	5.95E-08	4
Pltp	9.11E-16	0.391190174	0.707	0.35	1.52E-11	4
Sys1	9.80E-13	0.390483069	0.823	0.528	1.63E-08	4
Apold1	1.58E-22	0.390358297	0.287	0.076	2.64E-18	4
Ptprr	0	0.389703667	0.311	0.001	0	4
RP23-354H24.9	0	0.389088198	0.305	0.002	0	4
Appl2	9.47E-21	0.388857333	0.415	0.142	1.58E-16	4
Ppm1l	2.20E-67	0.388197578	0.287	0.03	3.67E-63	4
Mical3	3.98E-15	0.385100731	0.524	0.243	6.63E-11	4
Jup	1.71E-31	0.382619646	0.543	0.163	2.85E-27	4
Atp6v0b	3.39E-13	0.381845443	0.945	0.725	5.65E-09	4
Snx30	1.16E-33	0.381784044	0.36	0.082	1.94E-29	4
Strbp	6.17E-44	0.381077363	0.372	0.072	1.03E-39	4
Map1lc3b	8.52E-12	0.380913121	0.994	0.927	1.42E-07	4
Ndrg4	3.78E-33	0.377457925	0.378	0.093	6.30E-29	4
Golph3	8.63E-12	0.375781636	0.713	0.433	1.44E-07	4
Klf10	3.86E-10	0.37215555	0.598	0.336	6.42E-06	4
Unc5b	3.26E-14	0.370164994	0.634	0.324	5.43E-10	4
Cacnb3	9.29E-18	0.370128263	0.53	0.231	1.55E-13	4
Dusp6	1.42E-12	0.36945572	0.341	0.139	2.36E-08	4
Trp53bp2	1.37E-32	0.36819305	0.409	0.105	2.28E-28	4
Lhfp	4.60E-10	0.366718145	0.945	0.819	7.66E-06	4
Art5	0	0.365352812	0.293	0.001	0	4
Ndufc2	1.87E-08	0.365036441	0.927	0.789	0.000310999	4
Etv5	7.96E-41	0.364382481	0.348	0.068	1.32E-36	4
Klhl24	4.47E-18	0.364043124	0.555	0.235	7.44E-14	4
Ube2ql1	1.25E-80	0.363520259	0.293	0.027	2.07E-76	4
Dennd5b	5.62E-23	0.362522932	0.421	0.137	9.36E-19	4
Plekho1	1.67E-42	0.362233652	0.366	0.072	2.78E-38	4
Pdzd8	1.09E-27	0.361778152	0.451	0.136	1.82E-23	4
Lgr6	8.85E-114	0.36083723	0.28	0.016	1.47E-109	4
Gltscr2	6.51E-10	0.359285157	0.872	0.655	1.08E-05	4
Sar1b	2.35E-11	0.359188561	0.835	0.539	3.91E-07	4
Mrpl34	1.29E-10	0.358986745	0.726	0.442	2.15E-06	4
Susd6	7.32E-21	0.358495712	0.433	0.15	1.22E-16	4
Slc7a7	1.47E-45	0.357739592	0.329	0.057	2.44E-41	4
Tmem110	6.25E-20	0.356744156	0.476	0.185	1.04E-15	4
0610011F06Rik	4.81E-21	0.356445121	0.494	0.189	8.01E-17	4
Fbxo32	4.21E-16	0.355207937	0.341	0.122	7.01E-12	4
Chmp4c	7.20E-125	0.354962153	0.274	0.014	1.20E-120	4
Btf3l4	4.39E-14	0.354797791	0.744	0.432	7.32E-10	4
Cadm1	1.59E-23	0.354209555	0.726	0.292	2.64E-19	4
Eif3f	3.56E-10	0.354130496	0.994	0.924	5.93E-06	4
Psmc1	2.65E-12	0.353483479	0.713	0.408	4.41E-08	4
Specc1	1.45E-21	0.352483689	0.451	0.161	2.42E-17	4
Btf3	3.80E-10	0.352428952	1	0.95	6.32E-06	4
Glg1	1.95E-12	0.352255173	0.665	0.374	3.25E-08	4
Avpi1	1.50E-13	0.351928403	0.555	0.276	2.49E-09	4
Ube2r2	1.81E-10	0.351823115	0.811	0.549	3.02E-06	4
Sppl2a	6.60E-18	0.349621114	0.585	0.264	1.10E-13	4
Bpgm	1.82E-28	0.347903979	0.457	0.138	3.03E-24	4
Fli1	1.02E-27	0.344720766	0.415	0.121	1.70E-23	4
Eif4g2	1.27E-10	0.344703954	0.988	0.865	2.11E-06	4
Jam3	1.12E-16	0.344367139	0.616	0.279	1.87E-12	4
B230217C12Rik	3.39E-39	0.34293606	0.396	0.087	5.65E-35	4
Inafm2	5.63E-37	0.342628631	0.317	0.062	9.38E-33	4
Cd164	3.35E-09	0.341735633	0.756	0.5	5.58E-05	4
Stk25	5.13E-13	0.341521178	0.683	0.377	8.55E-09	4
Nxf1	2.03E-10	0.340393985	0.799	0.551	3.38E-06	4
Ergic2	4.89E-11	0.340156254	0.768	0.503	8.14E-07	4
Gm561	2.95E-16	0.339747435	0.524	0.236	4.91E-12	4
Efna1	4.09E-19	0.339599716	0.378	0.131	6.81E-15	4
Supt4a	2.68E-09	0.338172476	0.756	0.515	4.46E-05	4
Ubald2	1.71E-10	0.337843794	0.768	0.519	2.84E-06	4
Hipk2	3.87E-27	0.334069555	0.415	0.122	6.44E-23	4
Col15a1	1.34E-19	0.333550723	0.524	0.21	2.23E-15	4
Cd40	2.34E-81	0.332718727	0.195	0.011	3.89E-77	4
Cetn3	2.44E-08	0.332253156	0.805	0.553	0.000406169	4
Immp1l	6.93E-12	0.331692151	0.841	0.523	1.15E-07	4
Spcs1	9.71E-13	0.330981138	0.976	0.918	1.62E-08	4
Oxa1l	4.11E-16	0.330875966	0.506	0.22	6.84E-12	4
Pdgfd	3.98E-22	0.329778458	0.488	0.176	6.63E-18	4
Camk1	8.82E-07	0.329454468	0.695	0.493	0.014684346	4
Plek	8.57E-52	0.328989499	0.323	0.048	1.43E-47	4
1700010H22Rik	5.33E-152	0.327769534	0.238	0.007	8.87E-148	4
Eif2s2	9.63E-09	0.327664355	0.945	0.824	0.000160418	4
Cpox	2.72E-17	0.326356016	0.494	0.206	4.54E-13	4
Farp2	1.64E-32	0.324748001	0.372	0.092	2.74E-28	4
Fam3c	4.49E-09	0.324533269	0.805	0.529	7.48E-05	4
Cox6a1	3.86E-10	0.32297397	0.994	0.954	6.43E-06	4
Fam129a	1.21E-16	0.322562851	0.482	0.202	2.02E-12	4
Lrp10	6.81E-13	0.321769184	0.689	0.366	1.13E-08	4
Serpine1	1.33E-08	0.320601131	0.659	0.422	0.000221838	4
Cdk5r1	5.12E-14	0.320385626	0.201	0.059	8.53E-10	4
Bgn	2.11E-18	0.319460961	1	0.998	3.51E-14	4
St3gal5	3.95E-16	0.319385611	0.476	0.201	6.57E-12	4
Slc35b1	5.13E-09	0.31794456	0.78	0.557	8.54E-05	4
Insig2	2.24E-10	0.317208724	0.823	0.565	3.73E-06	4
Zfand5	2.49E-08	0.316860804	0.951	0.76	0.000413942	4
Bmp7	2.36E-47	0.316787289	0.305	0.048	3.93E-43	4
Ypel5	5.18E-14	0.315614389	0.494	0.229	8.63E-10	4
Maff	1.18E-07	0.31248768	0.591	0.357	0.001970129	4
Trps1	5.08E-11	0.311608755	0.701	0.404	8.45E-07	4
Adamtsl2	1.54E-192	0.311077849	0.207	0.003	2.56E-188	4
tomato	1.45E-13	0.310817109	1	1	2.41E-09	4
Arpc5l	8.11E-10	0.310027705	0.72	0.463	1.35E-05	4
Gabarapl1	4.41E-11	0.309781639	0.598	0.333	7.34E-07	4
Nfatc1	3.44E-14	0.308805363	0.439	0.187	5.73E-10	4
RP23-299D2.2	2.08E-13	0.305819035	0.213	0.067	3.46E-09	4
Entpd3	6.82E-18	0.304972875	0.384	0.137	1.13E-13	4
Rap1b	1.05E-07	0.304969989	0.902	0.788	0.001742766	4
Lmo7	1.32E-13	0.304943706	0.713	0.381	2.19E-09	4
Uqcrh	6.85E-11	0.304823677	0.982	0.954	1.14E-06	4
Tmem229b	8.56E-34	0.304146971	0.244	0.042	1.43E-29	4
Zfp277	1.52E-20	0.302173452	0.445	0.157	2.54E-16	4
Gne	3.29E-21	0.301927165	0.415	0.141	5.48E-17	4
Kxd1	1.15E-11	0.301347972	0.598	0.323	1.92E-07	4
Mrpl30	6.46E-07	0.301302887	0.805	0.6	0.010758176	4
Eif4b	2.88E-10	0.300589676	0.622	0.356	4.79E-06	4
Dot1l	6.55E-14	0.299102678	0.36	0.143	1.09E-09	4
Lrrfip2	2.37E-08	0.298000234	0.573	0.349	0.000395114	4
Fmnl3	9.82E-16	0.297233044	0.396	0.156	1.64E-11	4
Zcrb1	1.52E-08	0.29710943	0.835	0.62	0.000253533	4
Klhdc3	1.68E-13	0.295979588	0.445	0.2	2.80E-09	4
Paip2	4.88E-08	0.295558387	0.939	0.796	0.000811896	4
Ranbp3l	1.22E-114	0.295011513	0.244	0.012	2.03E-110	4
Tmem151a	1.07E-80	0.294271054	0.226	0.015	1.78E-76	4
Ypel2	1.15E-32	0.293676909	0.36	0.083	1.91E-28	4
Kdelr3	4.71E-07	0.29285988	0.848	0.636	0.007835469	4
Srp9	1.15E-08	0.291537415	0.97	0.862	0.000192275	4
Ubl3	2.80E-08	0.291365161	0.604	0.386	0.000466187	4
Tmbim4	3.30E-09	0.29010529	0.872	0.597	5.49E-05	4
Actg1	3.00E-10	0.288975524	1	0.985	4.99E-06	4
Dynll1	1.90E-08	0.287535358	1	0.986	0.000316061	4
Capn3	2.49E-85	0.287460375	0.207	0.012	4.15E-81	4
Ccpg1	3.87E-16	0.287217334	0.512	0.216	6.45E-12	4
Mcrs1	8.41E-12	0.286129127	0.591	0.318	1.40E-07	4
A230065H16Rik	4.94E-40	0.283776201	0.183	0.021	8.23E-36	4
Erlec1	1.63E-08	0.282490948	0.817	0.563	0.000271571	4
Mcur1	4.50E-11	0.282170951	0.439	0.214	7.49E-07	4
Bnip2	5.00E-08	0.281254899	0.738	0.493	0.000832293	4
Strn3	2.10E-08	0.28112981	0.616	0.383	0.000349176	4
Zfp652	9.34E-10	0.280994024	0.415	0.207	1.55E-05	4
Epcam	1.76E-140	0.279411794	0.183	0.004	2.94E-136	4
Ankrd33b	8.44E-43	0.278505144	0.232	0.031	1.41E-38	4
Gprc5c	9.62E-15	0.277481579	0.372	0.148	1.60E-10	4
Dnajb9	8.64E-07	0.276726166	0.823	0.615	0.014381508	4
Pick1	4.90E-32	0.275644964	0.238	0.042	8.16E-28	4
Stap2	2.43E-125	0.274978912	0.226	0.008	4.05E-121	4
Msn	9.67E-09	0.274554843	0.823	0.554	0.00016097	4
Pop5	1.00E-07	0.274372838	0.524	0.308	0.001668669	4
Rps14	1.59E-13	0.273183669	1	1	2.66E-09	4
1110008F13Rik	1.35E-06	0.273103331	0.89	0.747	0.022538482	4
Srpk2	4.65E-08	0.272633967	0.61	0.377	0.000774085	4
Tmem238	1.10E-13	0.272008398	0.451	0.195	1.84E-09	4
Pdgfrl	1.79E-18	0.271973948	0.756	0.386	2.98E-14	4
Ppfia2	2.47E-17	0.271735128	0.335	0.113	4.10E-13	4
Clic1	1.24E-08	0.271344518	0.939	0.785	0.000206794	4
Pygm	1.80E-35	0.270357049	0.262	0.045	2.99E-31	4
Twf2	4.75E-14	0.270291758	0.402	0.166	7.91E-10	4
Pnkd	6.26E-09	0.269925723	0.768	0.485	0.000104316	4
Tiam2	5.42E-23	0.269678589	0.341	0.098	9.02E-19	4
Rab2a	6.70E-08	0.268035514	0.976	0.884	0.001116114	4
Smarcad1	5.01E-14	0.267934368	0.348	0.134	8.34E-10	4
Rnf166	1.20E-12	0.267908301	0.494	0.235	2.00E-08	4
Gm22	1.98E-09	0.266509164	0.28	0.123	3.29E-05	4
Spns3	5.84E-90	0.265605583	0.207	0.011	9.73E-86	4
Lrrc16a	1.32E-20	0.265518915	0.317	0.091	2.19E-16	4
Hist2h3c2	1.20E-26	0.263783212	0.274	0.062	1.99E-22	4
Zfp422	3.41E-17	0.263336166	0.384	0.139	5.67E-13	4
Alas1	3.18E-09	0.261720131	0.28	0.122	5.29E-05	4
Smim5	5.48E-17	0.261217697	0.287	0.089	9.12E-13	4
Rpl14	4.45E-15	0.259315371	1	0.998	7.41E-11	4
Cdk17	2.68E-24	0.259087737	0.311	0.08	4.46E-20	4
Pnrc1	2.47E-07	0.258824352	0.957	0.793	0.004106717	4
Nrbf2	5.34E-07	0.258584386	0.5	0.301	0.008898991	4
Ncf1	7.84E-24	0.258546209	0.323	0.087	1.30E-19	4
Plcd1	1.63E-15	0.256962574	0.476	0.199	2.72E-11	4
Card19	2.86E-08	0.256622918	0.646	0.401	0.000476771	4
Gtf2i	9.98E-10	0.256298446	0.628	0.362	1.66E-05	4
Plekhg6	1.32E-160	0.255510436	0.207	0.004	2.19E-156	4
Ptk2	8.40E-20	0.255078877	0.335	0.103	1.40E-15	4
Commd3	2.23E-07	0.254751011	0.878	0.629	0.003714092	4
BC037039	1.02E-71	0.254507953	0.195	0.013	1.70E-67	4
Dysf	1.06E-43	0.254045279	0.256	0.036	1.76E-39	4
Nrbp2	6.63E-19	0.253880989	0.335	0.106	1.10E-14	4
Rnf167	1.08E-09	0.253709728	0.567	0.314	1.80E-05	4
Klhl21	2.45E-07	0.252924552	0.341	0.181	0.004083481	4
Ip6k2	4.34E-10	0.251938873	0.451	0.22	7.23E-06	4
2510009E07Rik	1.49E-12	0.251861104	0.305	0.118	2.48E-08	4
Leprotl1	4.41E-09	0.250896543	0.72	0.442	7.35E-05	4
Spp1	1.26E-218	2.760751865	0.998	0.925	2.10E-214	5
Wif1	9.29E-283	2.412658419	0.919	0.458	1.55E-278	5
Kcnk2	5.46E-247	1.734428823	0.704	0.208	9.09E-243	5
Limch1	3.36E-270	1.689894085	0.844	0.314	5.59E-266	5
Mmp9	2.72E-13	1.624158643	0.168	0.092	4.54E-09	5
Npy	4.91E-66	1.57016841	0.133	0.021	8.17E-62	5
Alpl	8.94E-225	1.517381572	0.961	0.601	1.49E-220	5
Tnc	8.18E-280	1.509588793	0.996	0.751	1.36E-275	5
Mmp13	2.76E-53	1.465177539	0.792	0.646	4.59E-49	5
Vcan	7.14E-134	1.46411464	0.552	0.215	1.19E-129	5
Lifr	3.58E-182	1.330155201	0.874	0.507	5.96E-178	5
Slc20a2	2.95E-228	1.31223341	0.539	0.123	4.92E-224	5
Mpp6	1.88E-68	1.258002364	0.592	0.373	3.13E-64	5
Serpine2	1.46E-87	1.090607201	0.993	0.917	2.43E-83	5
Atp1a1	4.45E-120	1.088946858	0.906	0.727	7.41E-116	5
Timp3	5.83E-100	1.044463968	0.813	0.5	9.71E-96	5
Dapk2	2.03E-155	1.042851803	0.751	0.34	3.38E-151	5
Tpm1	8.40E-152	1.014935413	0.994	0.899	1.40E-147	5
Ctsc	3.19E-152	1.008541094	0.646	0.257	5.32E-148	5
Cfh	3.61E-159	0.969423276	0.982	0.731	6.01E-155	5
S100b	2.43E-90	0.961340112	0.58	0.27	4.05E-86	5
Cp	4.88E-109	0.928693243	0.865	0.501	8.13E-105	5
Ppfibp2	2.90E-156	0.897391184	0.618	0.228	4.82E-152	5
Gja1	2.32E-80	0.839642696	0.965	0.859	3.87E-76	5
Gm13889	2.97E-64	0.83768719	0.509	0.255	4.95E-60	5
Hey1	1.74E-160	0.816156379	0.476	0.121	2.89E-156	5
Fap	1.52E-120	0.799934765	0.929	0.7	2.54E-116	5
Omd	4.63E-28	0.795953274	0.467	0.302	7.71E-24	5
Nav2	6.14E-185	0.770031249	0.485	0.11	1.02E-180	5
Olfml2b	2.81E-67	0.767602441	0.89	0.685	4.68E-63	5
Plxna2	1.70E-112	0.766408767	0.564	0.214	2.84E-108	5
Dstn	4.38E-124	0.761771806	0.979	0.916	7.29E-120	5
Rasl11a	8.33E-63	0.757872335	0.611	0.337	1.39E-58	5
Nudt4	1.99E-88	0.74873495	0.889	0.688	3.31E-84	5
Gas1	2.44E-84	0.74643247	0.863	0.563	4.06E-80	5
Olfml3	1.51E-87	0.738966138	0.972	0.834	2.52E-83	5
Angpt4	7.77E-88	0.735052532	0.434	0.152	1.29E-83	5
Lrp4	1.04E-61	0.730323553	0.495	0.249	1.73E-57	5
Lgmn	2.55E-76	0.727605134	0.819	0.581	4.24E-72	5
Slc36a2	3.37E-105	0.725411678	0.651	0.283	5.62E-101	5
Sdc3	2.45E-90	0.723876511	0.695	0.393	4.09E-86	5
Vldlr	2.76E-119	0.696734773	0.422	0.13	4.60E-115	5
Cpe	1.45E-101	0.691835047	0.908	0.533	2.41E-97	5
Ndnf	6.92E-76	0.689993163	0.336	0.111	1.15E-71	5
Stmn1	5.88E-46	0.687511727	0.554	0.335	9.79E-42	5
Hpgd	2.86E-75	0.686613099	0.544	0.261	4.77E-71	5
Adamts5	4.95E-73	0.681437198	0.613	0.327	8.25E-69	5
Pth1r	1.02E-89	0.664622743	0.939	0.707	1.69E-85	5
Pak1	3.07E-103	0.655772237	0.596	0.265	5.12E-99	5
Pard6g	7.68E-83	0.632581987	0.643	0.34	1.28E-78	5
Gstm1	3.74E-42	0.631575038	0.777	0.559	6.23E-38	5
Grb14	6.99E-105	0.631460099	0.506	0.193	1.16E-100	5
Tnfrsf19	3.54E-44	0.63089835	0.469	0.262	5.90E-40	5
Vdr	3.58E-79	0.627106657	0.556	0.257	5.96E-75	5
Nt5dc2	5.43E-48	0.620986901	0.701	0.49	9.04E-44	5
Raph1	6.90E-65	0.615652708	0.584	0.334	1.15E-60	5
Car3	1.66E-70	0.613713951	0.673	0.332	2.76E-66	5
Mest	2.20E-28	0.611649109	0.43	0.26	3.67E-24	5
Dfna5	2.16E-57	0.590715435	0.358	0.148	3.60E-53	5
Cnn2	1.08E-57	0.58275937	0.882	0.723	1.81E-53	5
Mef2c	1.26E-76	0.570653918	0.767	0.427	2.11E-72	5
Chn1	2.07E-71	0.570242471	0.455	0.196	3.44E-67	5
Hn1	6.74E-59	0.569004283	0.771	0.554	1.12E-54	5
Satb2	5.75E-73	0.565910275	0.537	0.255	9.58E-69	5
Srpx2	9.32E-49	0.565497337	0.698	0.491	1.55E-44	5
Cd63	2.00E-152	0.564459481	1	0.999	3.33E-148	5
Dlx5	6.80E-38	0.558861349	0.605	0.41	1.13E-33	5
Dpysl3	1.32E-44	0.55370065	0.829	0.687	2.20E-40	5
Mgll	2.46E-86	0.548959109	0.45	0.176	4.09E-82	5
Col8a1	4.50E-15	0.548934973	0.579	0.475	7.49E-11	5
Cdh15	9.80E-62	0.544669455	0.332	0.126	1.63E-57	5
Qsox1	7.23E-37	0.535829766	0.643	0.462	1.20E-32	5
Ctnnb1	3.48E-63	0.532708028	0.897	0.718	5.80E-59	5
Rpl36a	1.67E-101	0.532383444	0.996	0.985	2.78E-97	5
Rps18	6.97E-128	0.530345489	1	1	1.16E-123	5
Abcc9	2.95E-112	0.52768863	0.345	0.084	4.91E-108	5
mt-Co3	3.15E-133	0.527099542	1	1	5.25E-129	5
Ppp1cc	2.89E-59	0.526745125	0.842	0.677	4.81E-55	5
Ccdc80	3.69E-63	0.524644124	0.93	0.762	6.15E-59	5
mt-Cytb	4.04E-90	0.522766451	1	1	6.73E-86	5
H1fx	2.19E-47	0.52000833	0.49	0.272	3.65E-43	5
1190002N15Rik	2.82E-40	0.518897459	0.587	0.386	4.70E-36	5
Rgs3	5.31E-41	0.517982977	0.854	0.695	8.84E-37	5
Tmsb10	3.15E-84	0.517855557	1	0.994	5.24E-80	5
Runx2	6.14E-49	0.516486238	0.701	0.469	1.02E-44	5
Shfm1	1.28E-114	0.515292338	0.993	0.977	2.14E-110	5
Ckb	6.17E-45	0.515134135	0.839	0.643	1.03E-40	5
mt-Atp6	4.14E-131	0.514926967	1	1	6.90E-127	5
Zfhx4	5.08E-58	0.513993934	0.62	0.359	8.45E-54	5
Rps4x	6.83E-97	0.51369592	1	0.998	1.14E-92	5
St3gal6	1.47E-55	0.512007273	0.733	0.443	2.44E-51	5
Unc5b	1.36E-45	0.50938828	0.529	0.304	2.26E-41	5
Slc25a5	1.86E-75	0.505815955	0.977	0.915	3.10E-71	5
Rpl39	3.16E-103	0.505701999	1	0.996	5.27E-99	5
Pabpc1	4.90E-65	0.505086814	0.943	0.866	8.16E-61	5
H2afz	4.16E-37	0.497639819	0.964	0.933	6.92E-33	5
Spata13	1.44E-98	0.497085165	0.332	0.092	2.39E-94	5
Hmgb2	1.17E-25	0.495491266	0.636	0.481	1.94E-21	5
Rpl10a	1.21E-82	0.493668931	1	0.987	2.01E-78	5
Tspan6	2.16E-41	0.491351115	0.616	0.415	3.60E-37	5
Rpl8	6.96E-104	0.490846667	1	0.998	1.16E-99	5
4833422C13Rik	7.33E-118	0.489962937	0.303	0.065	1.22E-113	5
Marcks	9.05E-62	0.488899501	0.936	0.797	1.51E-57	5
Rpl15	2.26E-78	0.488285244	0.981	0.954	3.77E-74	5
Kctd12	1.26E-28	0.487659437	0.759	0.574	2.09E-24	5
mt-Nd4	6.39E-76	0.483587394	1	0.998	1.06E-71	5
1810011O10Rik	4.66E-73	0.483433501	0.276	0.08	7.76E-69	5
Eva1a	1.32E-70	0.481592525	0.375	0.134	2.19E-66	5
Prcp	2.51E-49	0.479883546	0.592	0.36	4.17E-45	5
Rps3a1	2.13E-106	0.478617056	0.999	0.998	3.54E-102	5
Wls	2.29E-41	0.47771552	0.773	0.596	3.81E-37	5
Slc35g1	3.78E-109	0.475252856	0.309	0.071	6.30E-105	5
Acaa2	3.70E-47	0.475121179	0.416	0.211	6.16E-43	5
Rpl22l1	1.75E-71	0.474640399	0.987	0.981	2.91E-67	5
Rpl13	3.31E-132	0.473674123	1	1	5.50E-128	5
Clec14a	3.88E-75	0.472366715	0.27	0.073	6.47E-71	5
Naca	1.40E-79	0.471469495	0.985	0.966	2.33E-75	5
Rps15a	6.76E-100	0.47114298	1	0.995	1.13E-95	5
Fhl2	4.98E-32	0.470957979	0.629	0.421	8.29E-28	5
Rpl24	3.76E-108	0.469875463	0.998	0.997	6.25E-104	5
Rps7	2.14E-83	0.46864784	0.998	0.993	3.56E-79	5
Pi15	4.51E-25	0.465068633	0.207	0.093	7.51E-21	5
mt-Co2	3.06E-96	0.46499047	1	1	5.09E-92	5
Btg1	1.06E-52	0.463728467	0.971	0.897	1.76E-48	5
Smad6	1.71E-47	0.463028153	0.392	0.191	2.86E-43	5
Rpl23	3.47E-74	0.462329314	0.998	0.995	5.78E-70	5
Tpm2	1.78E-32	0.461741754	0.626	0.43	2.97E-28	5
Ncam1	6.51E-37	0.461656183	0.632	0.429	1.08E-32	5
Col25a1	1.53E-95	0.460355998	0.242	0.049	2.55E-91	5
Fam78b	2.16E-55	0.455930129	0.364	0.157	3.60E-51	5
Rpl37	3.06E-100	0.452881748	1	0.999	5.09E-96	5
Rgs10	3.23E-47	0.451382199	0.469	0.256	5.38E-43	5
Mxd4	4.19E-41	0.450417355	0.86	0.744	6.97E-37	5
[truncated: 1,287 more rows]
