# Supplementary material for: Spatial transcriptomic interrogation of the murine bone marrow signaling landscape
Source: Bone Res. 2023 Nov 6;11:59. doi: 10.1038/s41413-023-00298-1 (PMC10625929; doi:10.1038/s41413-023-00298-1)
Supplement: Supplementary file 5 — Table S2 [file 41413_2023_298_MOESM5_ESM.csv]

Table S2 Endothelial subcluster DEG list
Gene	p_val	avg_log2FC	pct.1	pct.2	p_val_adj	cluster
Ubd	2.07E-211	1.501423846	0.792	0.045	3.46E-207	1
Adamts5	1.23E-181	1.354099693	0.777	0.088	2.05E-177	1
Stab2	3.11E-198	1.333001767	0.784	0.059	5.19E-194	1
Rgs4	2.18E-141	1.144193584	0.614	0.049	3.64E-137	1
Gm1673	3.16E-137	1.071702485	0.839	0.21	5.27E-133	1
Tfpi	1.13E-155	1.068119869	0.958	0.411	1.89E-151	1
Ctsl	5.31E-154	1.027035563	0.956	0.512	8.86E-150	1
Gpm6a	1.84E-136	1.021442976	0.634	0.059	3.06E-132	1
Ackr1	1.01E-128	0.997733304	0.521	0.024	1.68E-124	1
Mrc1	4.53E-131	0.990007113	0.649	0.078	7.56E-127	1
Angptl4	1.77E-96	0.989291928	0.631	0.142	2.95E-92	1
Il6st	6.21E-124	0.982930115	0.898	0.338	1.04E-119	1
Dnase1l3	5.92E-123	0.951282261	0.563	0.045	9.87E-119	1
Abcc9	1.46E-110	0.909823492	0.616	0.091	2.44E-106	1
Mafb	1.86E-97	0.906435603	0.775	0.246	3.10E-93	1
Kcnj8	1.80E-92	0.863905302	0.611	0.119	3.00E-88	1
Lipg	2.24E-107	0.861820277	0.481	0.033	3.73E-103	1
Cyp4b1	2.71E-95	0.860741379	0.565	0.088	4.52E-91	1
Lgmn	4.94E-89	0.852778456	0.759	0.287	8.24E-85	1
Vcam1	9.61E-82	0.841870672	0.7	0.211	1.60E-77	1
Aldob	1.17E-102	0.782629231	0.393	0.007	1.96E-98	1
Cfd	6.53E-69	0.76677258	0.32	0.021	1.09E-64	1
Sepp1	2.68E-155	0.758902387	0.998	0.731	4.47E-151	1
Ltc4s	2.13E-71	0.754656153	0.528	0.119	3.55E-67	1
Tspan7	1.37E-67	0.73477141	0.62	0.183	2.28E-63	1
Ugcg	3.60E-69	0.71101381	0.512	0.112	6.00E-65	1
Jak1	1.31E-67	0.710869683	0.744	0.316	2.19E-63	1
Selp	2.44E-83	0.704365118	0.395	0.031	4.07E-79	1
Rnase4	3.61E-61	0.692217061	0.574	0.173	6.03E-57	1
Clca3a1	2.10E-87	0.68810045	0.391	0.023	3.51E-83	1
Rarres2	6.04E-60	0.66348836	0.499	0.123	1.01E-55	1
Lrg1	6.45E-75	0.662732282	0.907	0.565	1.08E-70	1
Chst2	7.86E-79	0.659058977	0.391	0.035	1.31E-74	1
Sirpa	1.45E-74	0.656353346	0.389	0.042	2.42E-70	1
Pim3	4.98E-53	0.640498086	0.744	0.358	8.30E-49	1
Flt4	4.76E-57	0.635718193	0.492	0.129	7.94E-53	1
Gpr182	3.48E-58	0.626115603	0.446	0.096	5.81E-54	1
Nr2f2	7.94E-54	0.622251883	0.426	0.099	1.32E-49	1
Stab1	3.06E-50	0.614254451	0.558	0.196	5.10E-46	1
Sult1a1	4.55E-58	0.61148719	0.417	0.081	7.59E-54	1
Mgst1	1.08E-53	0.608989558	0.788	0.424	1.80E-49	1
Icam1	1.24E-43	0.590735249	0.45	0.133	2.07E-39	1
Ly96	7.15E-49	0.590484297	0.435	0.113	1.19E-44	1
Fcgrt	4.36E-51	0.581299039	0.819	0.457	7.27E-47	1
F8	2.66E-49	0.571357306	0.419	0.098	4.44E-45	1
Cxadr	2.03E-71	0.570285108	0.276	0.004	3.38E-67	1
Apoe	4.31E-106	0.561825718	0.991	0.768	7.18E-102	1
Igfbp4	9.84E-95	0.560479588	0.98	0.708	1.64E-90	1
Xbp1	2.17E-40	0.556509845	0.671	0.343	3.62E-36	1
Tcn2	1.17E-41	0.554397802	0.713	0.367	1.94E-37	1
Fam167b	1.72E-38	0.551896266	0.667	0.331	2.86E-34	1
Tmem176a	4.51E-45	0.546316712	0.766	0.455	7.52E-41	1
Tmem176b	4.46E-49	0.52638295	0.828	0.528	7.44E-45	1
Pparg	2.38E-42	0.526171456	0.382	0.096	3.97E-38	1
Bgn	2.45E-41	0.519596904	0.79	0.448	4.08E-37	1
Ctsb	3.66E-44	0.517968034	0.843	0.519	6.10E-40	1
Bok	7.30E-37	0.517464345	0.492	0.184	1.22E-32	1
Adgrg6	1.93E-64	0.515674064	0.26	0.006	3.22E-60	1
Map4k5	6.34E-36	0.511472594	0.415	0.139	1.06E-31	1
Marcksl1	1.06E-33	0.495208228	0.795	0.472	1.77E-29	1
Col6a3	1.84E-53	0.489186896	0.274	0.024	3.07E-49	1
Plpp3	3.72E-34	0.488084421	0.748	0.445	6.21E-30	1
Ralgapa2	5.47E-38	0.485347191	0.366	0.1	9.13E-34	1
Rcn3	3.00E-31	0.484844595	0.563	0.271	5.01E-27	1
Il13ra2	7.16E-55	0.484032424	0.274	0.022	1.19E-50	1
Odc1	3.15E-27	0.473062897	0.397	0.161	5.25E-23	1
Tmem106a	1.00E-38	0.472697611	0.325	0.073	1.67E-34	1
Crygn	6.03E-58	0.471197013	0.241	0.007	1.01E-53	1
Cd302	3.33E-34	0.469137595	0.395	0.128	5.55E-30	1
Pvrl2	5.95E-33	0.465686306	0.391	0.132	9.92E-29	1
Dapk2	1.61E-32	0.464934779	0.406	0.14	2.69E-28	1
Dab2	3.96E-27	0.462379174	0.561	0.284	6.61E-23	1
Irf8	5.88E-32	0.456227621	0.351	0.11	9.81E-28	1
Mmrn1	6.72E-50	0.454863837	0.249	0.019	1.12E-45	1
Sh3bp5	1.27E-27	0.45056993	0.51	0.235	2.12E-23	1
Mylip	1.10E-25	0.447985892	0.439	0.197	1.84E-21	1
Serpinb6a	1.59E-28	0.447054757	0.645	0.387	2.65E-24	1
Ap2s1	1.56E-34	0.446271214	0.781	0.51	2.60E-30	1
Cd55	9.32E-42	0.442897028	0.287	0.048	1.55E-37	1
Fabp4	5.45E-87	0.435940377	0.998	0.864	9.09E-83	1
Man1a	3.28E-28	0.431518426	0.419	0.161	5.48E-24	1
Pde2a	5.84E-25	0.43111613	0.503	0.241	9.74E-21	1
Rasgef1b	8.25E-39	0.42890592	0.241	0.034	1.38E-34	1
Trf	2.22E-25	0.425940269	0.4	0.163	3.70E-21	1
Ap1b1	3.76E-38	0.423813255	0.269	0.046	6.27E-34	1
AW112010	1.17E-24	0.423299952	0.72	0.447	1.95E-20	1
Snx5	1.47E-24	0.417439699	0.428	0.191	2.44E-20	1
Nid1	1.58E-24	0.414929886	0.536	0.269	2.64E-20	1
Sele	1.17E-47	0.41417812	0.225	0.013	1.95E-43	1
Fosl2	5.15E-20	0.414014283	0.475	0.259	8.58E-16	1
Maf	7.05E-27	0.409932343	0.364	0.129	1.18E-22	1
Cltc	1.04E-22	0.409207895	0.565	0.307	1.73E-18	1
Trp53i11	2.57E-25	0.407311918	0.358	0.133	4.28E-21	1
Serpina3g	7.88E-29	0.401820288	0.287	0.075	1.31E-24	1
Dclk1	3.30E-44	0.400176893	0.199	0.01	5.50E-40	1
Tiparp	3.95E-23	0.398942397	0.309	0.112	6.59E-19	1
Tgfbr3	5.53E-28	0.397922066	0.322	0.096	9.22E-24	1
Cldn5	3.21E-36	0.39501662	0.927	0.716	5.35E-32	1
Pnrc1	1.07E-20	0.387430558	0.455	0.222	1.79E-16	1
Cd63	1.78E-23	0.384267502	0.706	0.463	2.96E-19	1
Sema3a	4.37E-46	0.383865758	0.194	0.006	7.29E-42	1
Cmtm3	2.09E-19	0.373464747	0.486	0.259	3.49E-15	1
Txnip	2.41E-19	0.372123742	0.687	0.472	4.02E-15	1
Prelp	1.23E-28	0.367226469	0.219	0.042	2.04E-24	1
Arl6ip1	5.18E-20	0.363422217	0.691	0.45	8.63E-16	1
Rab20	7.58E-34	0.361368391	0.221	0.033	1.26E-29	1
Aebp1	1.65E-26	0.361360261	0.252	0.065	2.75E-22	1
Ipo11	1.01E-17	0.361187428	0.541	0.328	1.69E-13	1
Kdr	7.80E-21	0.358518385	0.777	0.519	1.30E-16	1
Rps12-ps3	1.11E-17	0.339412418	0.691	0.467	1.85E-13	1
Aqp1	2.86E-13	0.336839674	0.541	0.359	4.77E-09	1
Sumo3	3.35E-16	0.335893519	0.574	0.365	5.58E-12	1
Rgl1	1.38E-17	0.332524149	0.349	0.157	2.30E-13	1
Cyb5a	5.62E-22	0.331549224	0.795	0.592	9.38E-18	1
Ctsd	2.25E-16	0.328643824	0.642	0.438	3.75E-12	1
Socs3	9.41E-14	0.326867437	0.572	0.373	1.57E-09	1
Nrp2	1.63E-15	0.326582855	0.497	0.278	2.71E-11	1
C5ar2	6.82E-31	0.325414299	0.174	0.019	1.14E-26	1
Thbd	5.47E-15	0.324024984	0.647	0.412	9.11E-11	1
Map1b	1.63E-17	0.323901875	0.285	0.117	2.72E-13	1
Vta1	2.57E-18	0.322069353	0.302	0.122	4.29E-14	1
Serpinb6b	1.98E-25	0.319980436	0.232	0.053	3.30E-21	1
Tmsb10	1.51E-22	0.317956167	0.936	0.721	2.51E-18	1
Atp5g3	1.36E-14	0.315956908	0.572	0.373	2.26E-10	1
Rpl10-ps3	4.91E-17	0.315355144	0.759	0.555	8.18E-13	1
Hif1a	4.15E-14	0.311319321	0.382	0.207	6.91E-10	1
Svil	9.02E-18	0.311142584	0.285	0.112	1.50E-13	1
Slc29a1	7.97E-14	0.310896306	0.55	0.353	1.33E-09	1
Tgm2	2.12E-13	0.31032034	0.512	0.318	3.53E-09	1
Wbp5	2.02E-14	0.309609835	0.614	0.399	3.37E-10	1
Ndufc2	1.62E-16	0.308953366	0.777	0.564	2.70E-12	1
Csrp2	2.20E-14	0.307861712	0.32	0.162	3.67E-10	1
Actn1	1.77E-17	0.304915007	0.278	0.112	2.94E-13	1
1700025G04Rik	7.45E-16	0.304893611	0.28	0.116	1.24E-11	1
Tspan3	4.26E-14	0.304049648	0.34	0.173	7.10E-10	1
Cd164	8.03E-16	0.303970124	0.329	0.15	1.34E-11	1
Tbc1d4	1.42E-24	0.302617348	0.179	0.031	2.36E-20	1
Ang	1.65E-23	0.301912461	0.199	0.042	2.75E-19	1
Dusp23	4.06E-15	0.299127253	0.28	0.12	6.76E-11	1
Gadd45g	2.20E-12	0.296678396	0.645	0.456	3.66E-08	1
Gatm	1.09E-17	0.296597315	0.252	0.09	1.82E-13	1
Serpina3f	3.25E-22	0.294225645	0.163	0.029	5.43E-18	1
Gem	3.08E-19	0.292424607	0.212	0.061	5.14E-15	1
Adamts4	2.01E-15	0.291941587	0.208	0.073	3.34E-11	1
Car2	1.32E-12	0.291818054	0.556	0.346	2.20E-08	1
Clta	2.45E-19	0.291442089	0.819	0.633	4.09E-15	1
Galnt15	6.91E-17	0.290453197	0.256	0.091	1.15E-12	1
Mrpl52	1.26E-12	0.289512343	0.645	0.455	2.10E-08	1
Tspan15	4.33E-14	0.288754786	0.3	0.141	7.22E-10	1
Sox4	1.20E-11	0.288508897	0.362	0.206	2.01E-07	1
Slc39a1	1.44E-09	0.288264059	0.347	0.211	2.39E-05	1
Slc31a1	3.42E-17	0.287124325	0.223	0.076	5.70E-13	1
Rps3	5.52E-125	0.286864566	0.993	0.947	9.21E-121	1
Abhd17b	2.74E-17	0.286634491	0.214	0.07	4.57E-13	1
Npr1	2.45E-13	0.286467047	0.375	0.196	4.09E-09	1
Spry1	1.47E-13	0.286311845	0.274	0.122	2.46E-09	1
Tkt	9.51E-12	0.284684604	0.437	0.269	1.59E-07	1
Tshz2	8.10E-13	0.284511407	0.395	0.22	1.35E-08	1
Kctd12	4.18E-12	0.283480948	0.415	0.24	6.98E-08	1
Cdk2ap2	3.02E-12	0.283438547	0.49	0.303	5.03E-08	1
Rps28	1.87E-13	0.283089247	0.766	0.555	3.11E-09	1
Insr	1.17E-13	0.280951026	0.325	0.154	1.95E-09	1
Akap12	5.09E-10	0.280828775	0.28	0.15	8.49E-06	1
Pim1	1.57E-11	0.280740637	0.267	0.13	2.62E-07	1
Cstb	5.01E-12	0.280273891	0.433	0.261	8.35E-08	1
Adgrg3	2.09E-15	0.280085329	0.227	0.084	3.49E-11	1
H2-Q7	6.80E-12	0.279229795	0.369	0.197	1.13E-07	1
Mylk	4.69E-13	0.278714791	0.291	0.139	7.82E-09	1
Gm15013	4.66E-11	0.277234748	0.455	0.276	7.77E-07	1
Syngr2	2.09E-11	0.277059455	0.358	0.206	3.48E-07	1
Man2a1	2.32E-16	0.276990207	0.221	0.074	3.87E-12	1
Slc16a1	6.82E-25	0.275945316	0.168	0.026	1.14E-20	1
Dynll2	2.02E-11	0.275501581	0.353	0.2	3.37E-07	1
Lhfpl2	3.38E-18	0.275405167	0.174	0.043	5.64E-14	1
Snx2	4.86E-11	0.269712051	0.402	0.249	8.11E-07	1
Hmox1	4.70E-15	0.269374344	0.232	0.088	7.84E-11	1
Mmrn2	2.38E-11	0.269074179	0.627	0.435	3.97E-07	1
Tmem37	1.65E-17	0.268405793	0.221	0.07	2.75E-13	1
Hivep3	4.45E-14	0.268257566	0.227	0.088	7.42E-10	1
Spry2	3.05E-17	0.267904327	0.17	0.043	5.09E-13	1
Slc39a8	5.22E-18	0.267720747	0.183	0.049	8.70E-14	1
Ctsc	3.41E-16	0.266135635	0.196	0.062	5.69E-12	1
Cxcl9	3.45E-19	0.26563091	0.155	0.031	5.76E-15	1
Fcho2	9.32E-14	0.263565993	0.274	0.119	1.55E-09	1
Vamp5	1.14E-11	0.262877088	0.693	0.515	1.91E-07	1
Marcks	1.64E-10	0.262587071	0.497	0.316	2.73E-06	1
Ifrd1	1.53E-08	0.261940606	0.428	0.293	0.000254469	1
Adam9	1.27E-19	0.259934359	0.201	0.051	2.13E-15	1
Spint2	2.32E-18	0.259545072	0.172	0.042	3.86E-14	1
Ssbp2	8.67E-14	0.259383285	0.225	0.088	1.45E-09	1
Blvrb	6.11E-10	0.258973916	0.541	0.37	1.02E-05	1
Ppp2r5a	3.65E-11	0.258212887	0.309	0.164	6.09E-07	1
mt-Nd4l	5.75E-10	0.258169953	0.589	0.409	9.59E-06	1
Tmcc3	4.07E-10	0.256456382	0.287	0.15	6.79E-06	1
Phlda1	3.92E-09	0.256294956	0.375	0.233	6.54E-05	1
Ctnnal1	3.86E-21	0.255804137	0.17	0.034	6.44E-17	1
Smap2	6.27E-12	0.255785538	0.265	0.128	1.05E-07	1
Arrb1	1.37E-11	0.2535928	0.263	0.124	2.28E-07	1
Lbh	1.39E-11	0.253473503	0.223	0.099	2.32E-07	1
Rpl23a-ps3	7.74E-10	0.251558648	0.585	0.41	1.29E-05	1
4921524J17Rik	1.30E-09	0.250299452	0.296	0.165	2.17E-05	1
Ramp3	7.21E-81	0.772851386	0.486	0.079	1.20E-76	2
Col4a1	6.06E-64	0.689274299	0.758	0.345	1.01E-59	2
Col4a2	1.72E-63	0.689124519	0.713	0.304	2.86E-59	2
Aplnr	1.06E-53	0.653046253	0.409	0.093	1.77E-49	2
Gpihbp1	3.49E-72	0.634068798	0.854	0.52	5.82E-68	2
Cd34	3.43E-46	0.594925243	0.662	0.295	5.72E-42	2
1810011O10Rik	6.56E-45	0.591738944	0.564	0.233	1.09E-40	2
Plpp1	4.09E-41	0.557660014	0.634	0.338	6.82E-37	2
Vwa1	6.76E-46	0.554238688	0.427	0.116	1.13E-41	2
Btnl9	2.57E-33	0.537216143	0.562	0.28	4.28E-29	2
Cd300lg	2.75E-33	0.493917502	0.627	0.33	4.59E-29	2
Emcn	1.47E-33	0.448237362	0.725	0.486	2.45E-29	2
Rsad2	1.22E-27	0.445064028	0.325	0.105	2.04E-23	2
Hspg2	5.55E-25	0.422987842	0.591	0.322	9.26E-21	2
Sparcl1	1.94E-19	0.4091944	0.421	0.207	3.24E-15	2
Sgk1	2.79E-24	0.406479562	0.671	0.445	4.65E-20	2
Scarb1	4.44E-23	0.406231237	0.41	0.189	7.41E-19	2
Prcp	6.77E-20	0.392891545	0.407	0.204	1.13E-15	2
Rgcc	2.43E-23	0.387433066	0.73	0.486	4.05E-19	2
Cdkn1c	8.56E-19	0.377614618	0.351	0.166	1.43E-14	2
Enpp6	1.34E-22	0.375623905	0.299	0.108	2.23E-18	2
Flt1	2.80E-24	0.373521234	0.76	0.529	4.67E-20	2
Serpinh1	4.72E-27	0.373292337	0.75	0.543	7.87E-23	2
Plvap	6.00E-24	0.349713919	0.795	0.587	1.00E-19	2
Igfbp7	7.31E-16	0.339398298	0.693	0.512	1.22E-11	2
Tie1	3.01E-16	0.3328104	0.497	0.294	5.01E-12	2
Marcksl1	4.47E-16	0.327173689	0.702	0.492	7.46E-12	2
Col15a1	2.90E-23	0.320198796	0.203	0.047	4.84E-19	2
BC028528	1.23E-17	0.319384493	0.322	0.142	2.05E-13	2
Fam167b	1.66E-14	0.315973846	0.569	0.353	2.76E-10	2
Tspan18	3.16E-17	0.30780678	0.336	0.154	5.26E-13	2
Acsf2	2.00E-21	0.307434334	0.233	0.067	3.33E-17	2
Emp1	6.08E-14	0.305175383	0.588	0.374	1.01E-09	2
Fscn1	5.93E-13	0.304510946	0.364	0.206	9.89E-09	2
Ucp2	3.71E-14	0.302231835	0.482	0.293	6.18E-10	2
Slco2a1	8.14E-16	0.299131122	0.268	0.111	1.36E-11	2
Lpar6	3.05E-13	0.298733886	0.442	0.254	5.09E-09	2
Efnb1	2.35E-12	0.296447988	0.37	0.208	3.91E-08	2
Lama4	1.22E-17	0.295926163	0.22	0.073	2.03E-13	2
Cdh5	1.05E-23	0.292686765	0.878	0.709	1.75E-19	2
Cyyr1	3.44E-13	0.291223249	0.628	0.441	5.74E-09	2
Cd93	1.13E-13	0.286689817	0.691	0.5	1.89E-09	2
St8sia4	1.01E-22	0.285841932	0.19	0.04	1.68E-18	2
Ly6c1	1.54E-07	0.281817426	0.915	0.654	0.002573928	2
Kdr	2.17E-13	0.281500853	0.719	0.527	3.62E-09	2
Rbp1	2.47E-11	0.280776228	0.386	0.235	4.11E-07	2
Cnn2	1.60E-12	0.278035839	0.397	0.228	2.66E-08	2
Cald1	3.89E-13	0.276781311	0.636	0.471	6.49E-09	2
Adgrl2	4.41E-15	0.276746604	0.283	0.123	7.36E-11	2
Fabp5	1.10E-11	0.276477391	0.32	0.171	1.83E-07	2
Gngt2	4.13E-12	0.272289984	0.499	0.325	6.88E-08	2
Tubb6	7.51E-14	0.271321119	0.257	0.114	1.25E-09	2
Cmtm8	3.18E-12	0.271134444	0.362	0.202	5.30E-08	2
Nrp2	3.85E-11	0.270254578	0.447	0.285	6.42E-07	2
Mcf2l	3.91E-18	0.267222907	0.17	0.041	6.53E-14	2
Gng11	6.35E-27	0.261636865	0.902	0.779	1.06E-22	2
Tuba1a	8.96E-11	0.260821459	0.606	0.427	1.49E-06	2
Tmsb10	1.88E-19	0.257625473	0.874	0.735	3.13E-15	2
Gimap4	1.02E-10	0.257403115	0.458	0.295	1.69E-06	2
Tnfsf10	8.09E-13	0.254446678	0.203	0.081	1.35E-08	2
Egfl7	1.38E-29	0.254270566	0.943	0.823	2.31E-25	2
Rhoj	4.40E-10	0.252002259	0.501	0.345	7.34E-06	2
Selm	1.39E-11	0.251356291	0.654	0.5	2.31E-07	2
Fbln5	3.65E-122	1.053942445	0.745	0.22	6.09E-118	3
Stmn2	6.85E-112	1.046051092	0.467	0.016	1.14E-107	3
S100a6	1.35E-144	1.031850284	0.888	0.378	2.25E-140	3
Gja4	6.65E-88	0.900241864	0.514	0.086	1.11E-83	3
Ltbp4	9.18E-87	0.883397914	0.633	0.174	1.53E-82	3
Sema3g	5.32E-85	0.853587587	0.518	0.087	8.88E-81	3
Crip1	1.53E-129	0.853586996	0.92	0.574	2.56E-125	3
Podxl	3.44E-70	0.765725768	0.666	0.246	5.74E-66	3
Cav1	8.34E-70	0.765635598	0.667	0.281	1.39E-65	3
Fn1	1.46E-68	0.754851177	0.404	0.06	2.43E-64	3
Vim	1.70E-95	0.754722832	0.864	0.538	2.83E-91	3
Fbln2	1.80E-64	0.750559553	0.531	0.148	2.99E-60	3
Mast4	1.40E-58	0.720509449	0.56	0.208	2.33E-54	3
Ptprr	3.82E-74	0.714067671	0.317	0.007	6.37E-70	3
Ly6c1	1.11E-99	0.700175436	0.968	0.61	1.86E-95	3
Slc9a3r2	1.40E-73	0.684225763	0.783	0.441	2.34E-69	3
Ly6a	2.82E-115	0.663748472	0.951	0.683	4.70E-111	3
Atp13a3	7.74E-53	0.661246331	0.37	0.072	1.29E-48	3
Sox17	1.03E-51	0.659506158	0.452	0.132	1.71E-47	3
Slc6a6	5.32E-53	0.65870241	0.713	0.373	8.87E-49	3
Mecom	6.18E-60	0.649546116	0.338	0.038	1.03E-55	3
Ebf1	6.59E-52	0.63667526	0.676	0.37	1.10E-47	3
Nebl	1.34E-59	0.610437446	0.284	0.014	2.24E-55	3
Azin1	1.68E-41	0.597581316	0.472	0.189	2.81E-37	3
Tm4sf1	2.39E-106	0.593767855	0.946	0.735	3.98E-102	3
Bcam	4.30E-44	0.584053436	0.413	0.124	7.16E-40	3
Egfl8	1.90E-50	0.570295258	0.278	0.028	3.17E-46	3
Kitl	9.43E-36	0.546335696	0.52	0.245	1.57E-31	3
S100a4	6.61E-42	0.538890019	0.277	0.044	1.10E-37	3
Cd200	1.24E-30	0.515003045	0.516	0.28	2.07E-26	3
Lmo2	1.85E-30	0.504816485	0.467	0.232	3.09E-26	3
Car7	1.04E-44	0.500885824	0.267	0.031	1.74E-40	3
Heg1	4.00E-31	0.491305878	0.569	0.316	6.68E-27	3
Cdk19	6.49E-37	0.488969327	0.263	0.048	1.08E-32	3
S1pr1	1.04E-28	0.487151762	0.548	0.321	1.74E-24	3
Ptprb	1.04E-47	0.483504843	0.798	0.597	1.74E-43	3
Sncg	5.45E-28	0.483237808	0.345	0.129	9.09E-24	3
Ace	3.01E-43	0.482286955	0.231	0.019	5.02E-39	3
Col18a1	4.72E-27	0.468487713	0.309	0.107	7.88E-23	3
Cltb	1.61E-28	0.462659368	0.509	0.283	2.69E-24	3
Fxyd5	3.36E-31	0.462250949	0.611	0.408	5.61E-27	3
Igfbp3	7.07E-20	0.44943423	0.297	0.122	1.18E-15	3
Jam2	5.50E-23	0.44885092	0.379	0.175	9.18E-19	3
Cav2	7.43E-24	0.443193909	0.431	0.223	1.24E-19	3
Pls3	4.54E-22	0.442772675	0.392	0.194	7.56E-18	3
S100a11	3.55E-43	0.440225866	0.737	0.565	5.92E-39	3
Clu	1.82E-18	0.439083553	0.389	0.222	3.04E-14	3
Efnb2	4.32E-23	0.435230274	0.39	0.178	7.20E-19	3
Fam101b	5.58E-22	0.434993426	0.375	0.175	9.30E-18	3
Hey1	2.43E-39	0.431172922	0.219	0.021	4.06E-35	3
Cdh13	1.84E-26	0.420848225	0.272	0.081	3.06E-22	3
Col8a1	4.59E-34	0.419161223	0.211	0.027	7.65E-30	3
Mgp	1.15E-11	0.417833876	0.504	0.419	1.92E-07	3
Rfk	4.96E-23	0.41525719	0.295	0.11	8.27E-19	3
Timp3	2.64E-42	0.412192072	0.808	0.662	4.41E-38	3
Vegfc	6.69E-33	0.406040826	0.212	0.03	1.12E-28	3
Pcsk5	1.20E-39	0.40171112	0.192	0.009	1.99E-35	3
Mgll	1.69E-19	0.401256416	0.414	0.221	2.82E-15	3
Eln	1.24E-22	0.39824086	0.229	0.066	2.07E-18	3
Edn1	1.26E-32	0.397988924	0.166	0.011	2.10E-28	3
Cxx1a	2.77E-18	0.391148613	0.455	0.279	4.62E-14	3
Crip2	5.45E-44	0.38874048	0.801	0.663	9.08E-40	3
Tinagl1	4.40E-18	0.387339788	0.469	0.309	7.35E-14	3
Fstl1	5.72E-18	0.387267247	0.333	0.168	9.55E-14	3
Cst3	3.74E-65	0.386273976	0.939	0.846	6.24E-61	3
Tspo	2.48E-38	0.378380489	0.754	0.618	4.14E-34	3
Atf3	1.04E-11	0.378353059	0.452	0.357	1.74E-07	3
8430408G22Rik	4.48E-15	0.378180194	0.465	0.295	7.47E-11	3
Glul	1.21E-27	0.377983076	0.75	0.594	2.01E-23	3
Msx1	2.93E-28	0.373473742	0.219	0.042	4.88E-24	3
Tgfb2	1.93E-30	0.371439309	0.178	0.019	3.22E-26	3
Rbp7	5.60E-15	0.369947522	0.336	0.174	9.35E-11	3
Acvrl1	1.29E-16	0.360414331	0.399	0.231	2.15E-12	3
Plscr2	9.10E-15	0.359205266	0.323	0.172	1.52E-10	3
Lamb2	3.14E-15	0.353722747	0.255	0.113	5.24E-11	3
Hspa1a	4.72E-19	0.3504464	0.713	0.57	7.88E-15	3
Plcb1	3.48E-15	0.349590911	0.346	0.182	5.81E-11	3
Icam2	4.49E-18	0.348928619	0.559	0.421	7.50E-14	3
4931406P16Rik	5.08E-15	0.347414609	0.404	0.245	8.47E-11	3
Card19	1.19E-15	0.346996031	0.421	0.265	1.99E-11	3
Adam15	6.85E-16	0.344699434	0.504	0.35	1.14E-11	3
Tspan13	1.54E-14	0.343185968	0.435	0.279	2.56E-10	3
Lmcd1	1.58E-17	0.340230074	0.272	0.113	2.64E-13	3
Eps8l2	5.13E-30	0.337753006	0.146	0.007	8.56E-26	3
Nck1	1.05E-15	0.334211208	0.319	0.161	1.75E-11	3
Epas1	3.12E-25	0.33353715	0.754	0.63	5.21E-21	3
Jag1	6.04E-14	0.327877522	0.204	0.08	1.01E-09	3
Ypel3	1.37E-14	0.326686831	0.479	0.331	2.28E-10	3
Efhd1	7.86E-23	0.325810823	0.171	0.031	1.31E-18	3
Gja5	1.09E-26	0.325595669	0.129	0.006	1.81E-22	3
Akap13	9.25E-13	0.323686425	0.346	0.205	1.54E-08	3
Cd36	1.07E-12	0.323457435	0.531	0.439	1.78E-08	3
Avpi1	9.72E-19	0.321225323	0.229	0.077	1.62E-14	3
Sfxn3	8.75E-19	0.320193332	0.197	0.057	1.46E-14	3
Ceacam1	6.56E-17	0.315165169	0.222	0.08	1.09E-12	3
Klf2	2.73E-18	0.312442716	0.723	0.584	4.56E-14	3
Foxp1	1.11E-12	0.309109947	0.462	0.317	1.85E-08	3
Gkn3	5.18E-22	0.306575083	0.1	0.003	8.64E-18	3
Tmem100	2.83E-26	0.306550068	0.127	0.006	4.72E-22	3
Eogt	1.27E-17	0.300675234	0.185	0.053	2.12E-13	3
Tmod3	1.96E-12	0.300634247	0.418	0.274	3.26E-08	3
Ptrf	6.38E-11	0.300393067	0.407	0.282	1.06E-06	3
Map4k3	8.65E-18	0.297380683	0.19	0.055	1.44E-13	3
Lima1	3.20E-11	0.297335628	0.287	0.158	5.34E-07	3
Aif1l	8.85E-26	0.296943409	0.131	0.008	1.48E-21	3
Tulp4	3.11E-11	0.294509844	0.273	0.15	5.18E-07	3
Prss23	9.68E-14	0.293341865	0.217	0.09	1.61E-09	3
Mpzl1	4.91E-11	0.293277281	0.44	0.312	8.18E-07	3
Serpinf1	5.56E-09	0.291752209	0.226	0.13	9.27E-05	3
Fryl	1.83E-09	0.291565262	0.331	0.216	3.05E-05	3
Alpl	4.84E-18	0.286191394	0.141	0.028	8.08E-14	3
Emp2	5.11E-17	0.285141983	0.183	0.054	8.53E-13	3
Sat1	1.01E-12	0.282311681	0.61	0.574	1.69E-08	3
Ssu2	2.10E-23	0.28169611	0.139	0.015	3.51E-19	3
Pcmtd1	1.46E-09	0.281479649	0.312	0.195	2.43E-05	3
Dnm3	1.27E-16	0.281456003	0.161	0.042	2.12E-12	3
Lysmd2	1.76E-18	0.280849267	0.182	0.048	2.94E-14	3
S100a10	4.36E-16	0.280320849	0.649	0.551	7.28E-12	3
Cxx1b	2.11E-10	0.280294474	0.295	0.172	3.52E-06	3
Ak3	1.59E-10	0.280206959	0.295	0.171	2.65E-06	3
Uaca	4.48E-11	0.278593968	0.299	0.169	7.47E-07	3
Stc1	3.17E-10	0.278485561	0.258	0.14	5.28E-06	3
Tmem255b	6.56E-24	0.278158632	0.148	0.018	1.09E-19	3
Lmna	1.65E-09	0.27664368	0.445	0.342	2.76E-05	3
Cyth3	6.12E-13	0.276627045	0.221	0.095	1.02E-08	3
Hist1h2bc	1.43E-10	0.275779424	0.494	0.382	2.38E-06	3
Neat1	9.95E-10	0.27363754	0.521	0.426	1.66E-05	3
Mapk3	8.23E-11	0.27012377	0.477	0.352	1.37E-06	3
Anxa5	1.63E-12	0.269343666	0.548	0.447	2.71E-08	3
Pcp4l1	2.66E-11	0.268952696	0.178	0.074	4.44E-07	3
Clic5	1.33E-14	0.268827975	0.158	0.046	2.21E-10	3
St8sia6	1.90E-25	0.26850947	0.124	0.006	3.17E-21	3
Itpkb	5.91E-09	0.268124764	0.326	0.212	9.86E-05	3
Emp3	2.02E-08	0.267028279	0.385	0.293	0.000337079	3
Nuak1	5.26E-20	0.26660733	0.121	0.014	8.78E-16	3
Ptprg	2.99E-11	0.26637096	0.188	0.08	4.99E-07	3
Emp1	1.11E-09	0.264586541	0.52	0.404	1.85E-05	3
Pdgfd	3.01E-15	0.26453144	0.177	0.055	5.02E-11	3
Egr1	1.21E-10	0.264109201	0.598	0.524	2.02E-06	3
Lims2	2.39E-11	0.264017123	0.27	0.138	3.98E-07	3
Cxcl12	3.23E-48	0.25959227	0.949	0.888	5.39E-44	3
Ablim1	6.56E-09	0.259203407	0.256	0.148	0.000109392	3
Slc27a3	2.17E-21	0.256901064	0.139	0.019	3.61E-17	3
Tubb2a	6.60E-08	0.255024713	0.304	0.204	0.001100368	3
Dusp26	2.42E-12	0.254343503	0.168	0.061	4.03E-08	3
Amd1	9.86E-13	0.252676985	0.163	0.057	1.64E-08	3
Slc26a10	2.42E-18	0.251625697	0.126	0.019	4.04E-14	3
Utrn	3.40E-08	0.250302248	0.301	0.194	0.00056783	3
