# Supplementary material for: Spatial transcriptomic interrogation of the murine bone marrow signaling landscape
Source: Bone Res. 2023 Nov 6;11:59. doi: 10.1038/s41413-023-00298-1 (PMC10625929; doi:10.1038/s41413-023-00298-1)
Supplement: Supplementary file 6 — Table S3 [file 41413_2023_298_MOESM6_ESM.csv]

Table S3 Macrophage subcluster DEG list
Gene	p_val	avg_log2FC	pct.1	pct.2	p_val_adj	cluster
Chchd10	2.83E-79	3.730841261	0.584	0.15	8.50E-76	1
Acp5	1.07E-49	2.611124117	0.456	0.214	3.22E-46	1
Vpreb3	6.10E-20	2.572315106	0.512	0.161	1.83E-16	1
Fcrla	1.53E-18	2.497917875	0.485	0.129	4.60E-15	1
Mdh2	5.06E-38	2.471170893	0.5	0.267	1.52E-34	1
Cycs	6.02E-25	2.438063455	0.448	0.252	1.81E-21	1
Atp5g1	4.48E-23	2.426700086	0.507	0.32	1.34E-19	1
Cyc1	6.93E-30	2.400856158	0.455	0.248	2.08E-26	1
Dnajc7	9.52E-13	2.373243262	0.476	0.275	2.86E-09	1
Mrpl12	6.03E-46	2.365196323	0.479	0.265	1.81E-42	1
Uqcr11	3.36E-21	2.261325227	0.518	0.32	1.01E-17	1
Mif	1.98E-32	2.194278669	0.515	0.284	5.93E-29	1
Atp5b	1.06E-37	2.159334009	0.548	0.281	3.19E-34	1
Hspd1	1.79E-38	2.096785274	0.467	0.261	5.37E-35	1
Ebf1	2.44E-16	2.090781445	0.494	0.208	7.31E-13	1
1110008P14Rik	8.64E-36	2.072840746	0.389	0.263	2.59E-32	1
Cd79b	1.96E-22	2.021900183	0.521	0.298	5.89E-19	1
Ptprcap	6.13E-22	2.003285518	0.532	0.159	1.84E-18	1
Idh3a	1.77E-52	1.98499304	0.424	0.182	5.30E-49	1
Spib	1.53E-10	1.941422195	0.456	0.127	4.59E-07	1
Plekha2	9.03E-13	1.920075493	0.459	0.184	2.71E-09	1
Cd79a	1.17E-23	1.897131707	0.517	0.21	3.51E-20	1
Aco2	3.16E-43	1.87658904	0.479	0.252	9.48E-40	1
Slc25a4	1.01E-23	1.874900422	0.484	0.295	3.03E-20	1
Atp6v1b2	1.10E-35	1.832722016	0.395	0.226	3.31E-32	1
Cnp	2.21E-09	1.828470399	0.461	0.239	6.64E-06	1
Ly6d	2.73E-12	1.817510246	0.484	0.247	8.18E-09	1
Atp1b1	1.95E-06	1.760576839	0.42	0.081	0.005849333	1
Atp6v0e	7.26E-27	1.758681944	0.537	0.322	2.18E-23	1
Pafah1b3	9.12E-10	1.739662349	0.485	0.238	2.74E-06	1
Tifa	7.18E-06	1.737276163	0.461	0.274	0.021545504	1
Hsd17b10	1.24E-19	1.703716574	0.429	0.295	3.71E-16	1
H3f3a	3.76E-10	1.702807276	0.513	0.368	1.13E-06	1
Rhoh	1.26E-10	1.698823507	0.43	0.216	3.79E-07	1
Tsc22d1	4.11E-17	1.698151569	0.444	0.279	1.23E-13	1
Atp5o	1.19E-21	1.675531451	0.49	0.341	3.56E-18	1
C1qbp	2.97E-31	1.671943864	0.42	0.257	8.92E-28	1
Myl4	2.46E-08	1.661555253	0.418	0.12	7.39E-05	1
Aldoa	4.26E-17	1.658262143	0.474	0.325	1.28E-13	1
Npm1	1.83E-20	1.648951043	0.533	0.335	5.50E-17	1
Arpc5l	1.87E-07	1.63286147	0.444	0.335	0.000560666	1
Tomm40	2.60E-44	1.5989259	0.366	0.202	7.79E-41	1
Mrpl34	4.52E-25	1.595974157	0.462	0.307	1.36E-21	1
Ndufa4	2.33E-27	1.580452645	0.57	0.345	6.98E-24	1
Elof1	5.23E-14	1.577047453	0.448	0.312	1.57E-10	1
Slc25a5	5.21E-33	1.565483976	0.537	0.32	1.56E-29	1
Atp5d	1.40E-23	1.556519982	0.524	0.332	4.19E-20	1
Ets1	3.17E-11	1.530416385	0.371	0.165	9.50E-08	1
Ndufab1	2.45E-18	1.502765813	0.446	0.285	7.36E-15	1
Cd37	4.21E-09	1.4969807	0.479	0.357	1.26E-05	1
Zfp706	7.91E-21	1.491565098	0.487	0.294	2.37E-17	1
Rag1	5.83E-12	1.479035747	0.235	0.055	1.75E-08	1
Xpr1	1.16E-35	1.471915989	0.352	0.174	3.49E-32	1
Txn1	1.19E-18	1.465770016	0.512	0.309	3.58E-15	1
Sit1	1.31E-11	1.459207218	0.359	0.129	3.92E-08	1
Strbp	2.62E-22	1.455420087	0.399	0.115	7.86E-19	1
Sms	1.79E-52	1.439811871	0.445	0.194	5.36E-49	1
Uqcrc2	1.12E-32	1.438445543	0.471	0.281	3.36E-29	1
Gm37065	3.17E-06	1.43754637	0.276	0.125	0.00951518	1
Pou2af1	2.01E-07	1.43361769	0.43	0.119	0.000601564	1
Gfra1	5.07E-08	1.428025455	0.241	0.073	0.000152068	1
Mzb1	7.62E-15	1.415496433	0.476	0.175	2.29E-11	1
Eif5a	4.68E-14	1.401166011	0.493	0.353	1.41E-10	1
Hspe1	5.10E-21	1.383061065	0.49	0.317	1.53E-17	1
Coq7	2.99E-10	1.372133389	0.454	0.189	8.96E-07	1
Eif1ad	8.72E-32	1.371054497	0.334	0.225	2.61E-28	1
Fam53b	1.43E-10	1.340797991	0.424	0.187	4.28E-07	1
Ranbp1	3.45E-07	1.338476274	0.435	0.316	0.001036017	1
Ptp4a3	1.45E-14	1.335592607	0.385	0.29	4.35E-11	1
Nsun2	4.69E-35	1.324129695	0.374	0.217	1.41E-31	1
Letm1	6.85E-38	1.323996811	0.343	0.166	2.05E-34	1
Lrmp	2.63E-06	1.313973465	0.441	0.223	0.007875363	1
Ndufaf4	4.77E-50	1.306177631	0.371	0.168	1.43E-46	1
Ppif	3.28E-66	1.306048218	0.407	0.084	9.83E-63	1
Hmgb3	6.34E-19	1.296576665	0.416	0.189	1.90E-15	1
Capsl	5.38E-12	1.279184016	0.276	0.277	1.61E-08	1
Mrps34	6.00E-32	1.275552502	0.406	0.243	1.80E-28	1
Snx10	1.68E-26	1.270659597	0.455	0.286	5.04E-23	1
Cbx1	1.55E-11	1.257824358	0.428	0.306	4.64E-08	1
Gm8369	2.02E-07	1.245578719	0.333	0.147	0.00060507	1
Tfam	1.11E-36	1.245169347	0.388	0.139	3.32E-33	1
Ppid	9.66E-21	1.238845887	0.346	0.175	2.90E-17	1
Ran	3.41E-19	1.23456066	0.521	0.345	1.02E-15	1
Ptma	3.39E-25	1.23050757	0.566	0.341	1.02E-21	1
Pgls	7.39E-14	1.226344292	0.506	0.326	2.22E-10	1
Mak16	7.22E-27	1.216787625	0.374	0.238	2.17E-23	1
Slc1a5	1.23E-21	1.206535013	0.46	0.193	3.70E-18	1
Cd24a	5.67E-11	1.196383176	0.509	0.344	1.70E-07	1
Gpatch4	4.38E-58	1.193530176	0.396	0.084	1.31E-54	1
Ncl	2.40E-17	1.184341918	0.48	0.326	7.21E-14	1
Atp6v1g1	9.16E-13	1.173186436	0.48	0.348	2.75E-09	1
Vbp1	1.64E-09	1.161012352	0.411	0.281	4.91E-06	1
Klhl6	3.61E-06	1.160632267	0.411	0.175	0.010839855	1
Smarca4	8.05E-17	1.160220775	0.424	0.21	2.42E-13	1
Dok3	6.19E-11	1.157933757	0.47	0.298	1.86E-07	1
Set	1.29E-25	1.154066507	0.41	0.297	3.88E-22	1
Il2ra	1.79E-33	1.14772345	0.201	0.202	5.38E-30	1
Gm13012	1.35E-09	1.143446718	0.248	0.058	4.04E-06	1
Mpc2	7.52E-09	1.131281725	0.415	0.341	2.26E-05	1
Prmt1	5.33E-23	1.130917752	0.427	0.286	1.60E-19	1
Chst3	1.77E-12	1.123793735	0.205	0.047	5.30E-09	1
Mdh1	1.61E-29	1.119220023	0.499	0.313	4.84E-26	1
Hes6	7.62E-06	1.111808384	0.412	0.179	0.022849091	1
Dnajc2	1.91E-14	1.110202026	0.355	0.283	5.74E-11	1
Mrpl49	5.81E-10	1.107482292	0.343	0.174	1.74E-06	1
Tcp1	4.00E-20	1.10567281	0.445	0.297	1.20E-16	1
Erdr1	4.65E-19	1.10427697	0.361	0.279	1.39E-15	1
Mrto4	1.36E-19	1.102356342	0.307	0.237	4.09E-16	1
Rps2	1.03E-07	1.089594649	0.456	0.4	0.000308217	1
Eif2b1	4.33E-36	1.08774779	0.338	0.148	1.30E-32	1
Cox6c	4.90E-24	1.087237683	0.559	0.334	1.47E-20	1
Pkig	9.88E-12	1.083717226	0.505	0.354	2.96E-08	1
Zfand1	7.74E-55	1.081024745	0.443	0.114	2.32E-51	1
Insl6	2.47E-34	1.079840896	0.438	0.106	7.41E-31	1
Pa2g4	6.57E-25	1.075670817	0.407	0.263	1.97E-21	1
Hnrnpa1	1.42E-14	1.067333425	0.487	0.306	4.26E-11	1
Foxp1	5.99E-08	1.044911465	0.477	0.37	0.000179746	1
Cct7	1.52E-25	1.038900614	0.474	0.292	4.56E-22	1
Mrps26	3.40E-25	1.035486246	0.383	0.277	1.02E-21	1
Bfsp2	1.65E-09	1.033543818	0.233	0.075	4.95E-06	1
Eif2s2	4.27E-14	1.02804044	0.405	0.303	1.28E-10	1
Naa50	1.42E-20	1.023193133	0.373	0.248	4.27E-17	1
Fam169b	4.04E-23	1.022726825	0.17	0.075	1.21E-19	1
Arhgap17	1.58E-10	1.022466038	0.383	0.275	4.74E-07	1
Ddx54	1.47E-15	1.018631679	0.402	0.263	4.40E-12	1
Atp6v1a	2.82E-18	1.014462622	0.368	0.288	8.46E-15	1
Ccl9	1.22E-31	1.014032932	0.421	0.244	3.65E-28	1
Lyar	3.06E-15	1.012654926	0.338	0.249	9.17E-12	1
Acaa2	8.79E-36	1.007600537	0.5	0.274	2.64E-32	1
Sh3bgrl3	1.59E-11	1.006228329	0.504	0.364	4.76E-08	1
Tsfm	1.94E-32	1.006133393	0.344	0.17	5.82E-29	1
A630001G21Rik	4.50E-10	1.003495924	0.356	0.151	1.35E-06	1
Tfrc	7.37E-44	0.996633901	0.467	0.15	2.21E-40	1
Srsf11	2.28E-19	0.993149027	0.452	0.326	6.83E-16	1
Ddx39	8.29E-19	0.992121097	0.417	0.284	2.49E-15	1
Zpr1	2.21E-45	0.985070253	0.415	0.17	6.62E-42	1
Nop58	5.03E-29	0.983032076	0.388	0.228	1.51E-25	1
Apex1	3.45E-38	0.980605425	0.415	0.192	1.04E-34	1
Ppia	3.49E-31	0.974612799	0.566	0.326	1.05E-27	1
Eif4ebp1	1.43E-14	0.97389446	0.43	0.318	4.30E-11	1
Dkc1	2.19E-08	0.971405172	0.333	0.147	6.57E-05	1
Txn2	3.80E-18	0.969420788	0.467	0.326	1.14E-14	1
Srsf3	1.52E-21	0.966247775	0.511	0.34	4.56E-18	1
Ap1ar	1.41E-13	0.965062386	0.315	0.069	4.24E-10	1
Noc4l	6.02E-60	0.963714092	0.43	0.109	1.81E-56	1
Tufm	2.50E-51	0.962492794	0.411	0.152	7.51E-48	1
Sdha	4.90E-22	0.958484997	0.398	0.315	1.47E-18	1
Bop1	6.78E-38	0.952025735	0.321	0.127	2.03E-34	1
Paip2	6.50E-09	0.948187852	0.488	0.371	1.95E-05	1
Nol7	1.81E-17	0.942929268	0.511	0.294	5.42E-14	1
Nolc1	1.51E-33	0.941019158	0.405	0.223	4.52E-30	1
Klhl24	1.06E-19	0.940462906	0.346	0.201	3.18E-16	1
Snrpd1	7.57E-20	0.939287925	0.465	0.279	2.27E-16	1
Rfc4	1.44E-31	0.934832302	0.321	0.175	4.33E-28	1
Trim11	1.09E-05	0.928930341	0.324	0.124	0.032644485	1
Atp5j	3.27E-15	0.91678505	0.528	0.366	9.80E-12	1
Nono	2.47E-15	0.912756602	0.467	0.343	7.40E-12	1
Impdh2	7.75E-11	0.910804081	0.4	0.308	2.32E-07	1
Rcc2	1.16E-27	0.906645716	0.322	0.234	3.48E-24	1
Il16	6.33E-11	0.90186094	0.357	0.133	1.90E-07	1
Dtymk	7.26E-09	0.88526436	0.382	0.306	2.18E-05	1
Cpsf2	1.41E-18	0.884390682	0.34	0.202	4.24E-15	1
Tex30	3.66E-09	0.882572585	0.311	0.165	1.10E-05	1
Kmt2e	1.50E-11	0.879390293	0.407	0.34	4.50E-08	1
Psmb7	1.85E-14	0.877868887	0.434	0.269	5.54E-11	1
Gapdh	4.45E-16	0.863514704	0.472	0.34	1.34E-12	1
Gart	5.20E-42	0.857163572	0.368	0.185	1.56E-38	1
Hmgn1	8.93E-23	0.856372856	0.479	0.33	2.68E-19	1
Snap29	1.38E-07	0.854384073	0.271	0.156	0.000414964	1
Csrp2	4.07E-09	0.853995419	0.41	0.23	1.22E-05	1
Hibadh	6.18E-12	0.853781533	0.372	0.234	1.85E-08	1
Nfyb	4.95E-12	0.852268055	0.306	0.134	1.49E-08	1
Wdr74	9.53E-26	0.850311569	0.37	0.183	2.86E-22	1
Abce1	2.72E-40	0.850056472	0.284	0.147	8.15E-37	1
Hnrnpc	8.07E-25	0.848775522	0.509	0.311	2.42E-21	1
Supt16	3.36E-22	0.848001536	0.356	0.243	1.01E-18	1
Mrpl43	1.06E-19	0.844780637	0.45	0.318	3.18E-16	1
Parl	1.28E-14	0.844705439	0.371	0.294	3.85E-11	1
Pmf1	4.34E-38	0.844122179	0.372	0.285	1.30E-34	1
Smarcc1	2.51E-30	0.83842374	0.391	0.23	7.54E-27	1
11-Sep	1.70E-34	0.837975334	0.321	0.179	5.11E-31	1
Ebna1bp2	1.41E-25	0.837218802	0.355	0.266	4.23E-22	1
Ttpal	7.97E-11	0.836734943	0.329	0.136	2.39E-07	1
Snrpf	6.53E-11	0.83666945	0.468	0.339	1.96E-07	1
Kcnq1ot1	9.43E-16	0.836156467	0.363	0.239	2.83E-12	1
C1galt1	4.87E-10	0.834565069	0.363	0.086	1.46E-06	1
Cct3	2.49E-29	0.832887345	0.433	0.257	7.46E-26	1
Acap1	2.69E-11	0.831770948	0.241	0.156	8.08E-08	1
Smarcd1	2.17E-32	0.828849082	0.376	0.13	6.50E-29	1
Adgrg1	6.12E-10	0.82670321	0.334	0.11	1.84E-06	1
Adssl1	2.95E-10	0.822912684	0.352	0.288	8.86E-07	1
H2afy	1.31E-05	0.811275108	0.441	0.339	0.039449281	1
Mrpl41	2.27E-20	0.806552159	0.387	0.312	6.80E-17	1
Snrpa1	9.61E-07	0.806341344	0.343	0.283	0.002883089	1
Mrpl52	2.02E-11	0.802110798	0.44	0.324	6.05E-08	1
Parp1	4.43E-21	0.800204245	0.318	0.252	1.33E-17	1
Idh3b	1.52E-25	0.800162684	0.456	0.335	4.55E-22	1
Ppp2r3c	4.80E-36	0.799367197	0.376	0.145	1.44E-32	1
Zc3h13	3.51E-09	0.798826311	0.29	0.219	1.05E-05	1
Erh	1.34E-12	0.796775919	0.511	0.354	4.03E-09	1
Gm5239	1.67E-08	0.795997127	0.272	0.047	5.00E-05	1
Mrpl55	1.97E-19	0.795995344	0.278	0.221	5.91E-16	1
Ogdh	1.18E-20	0.793999596	0.417	0.295	3.54E-17	1
Las1l	1.12E-16	0.793275994	0.321	0.198	3.36E-13	1
Sdc1	2.77E-13	0.793270237	0.307	0.093	8.30E-10	1
Gstt2	3.74E-15	0.79225195	0.285	0.097	1.12E-11	1
Atic	2.62E-41	0.785741618	0.356	0.198	7.87E-38	1
Hdgf	2.51E-18	0.783908699	0.378	0.298	7.53E-15	1
Mrps6	9.05E-33	0.780032189	0.309	0.162	2.72E-29	1
Ifi27	3.42E-16	0.779458918	0.412	0.301	1.03E-12	1
Ppp1r14b	9.46E-25	0.776393301	0.344	0.26	2.84E-21	1
mt-Nd5	2.93E-13	0.76906944	0.468	0.364	8.78E-10	1
Dnttip2	3.48E-15	0.768913224	0.32	0.272	1.04E-11	1
Nop10	1.90E-19	0.768557381	0.507	0.343	5.70E-16	1
Rpf2	1.07E-30	0.768548997	0.312	0.143	3.22E-27	1
Tcf12	6.42E-09	0.768459943	0.316	0.151	1.93E-05	1
Lsg1	1.33E-17	0.768201932	0.298	0.175	4.00E-14	1
Nme1	7.29E-15	0.767191841	0.473	0.334	2.19E-11	1
Bloc1s2	5.82E-14	0.766609095	0.41	0.267	1.75E-10	1
Tomm70a	1.59E-40	0.764993801	0.365	0.196	4.78E-37	1
Hnrnpa2b1	1.44E-11	0.762377112	0.491	0.347	4.33E-08	1
Ccdc88a	3.92E-14	0.761262504	0.449	0.329	1.18E-10	1
Clint1	9.09E-09	0.755889688	0.362	0.275	2.73E-05	1
Ivns1abp	8.76E-17	0.754994199	0.35	0.285	2.63E-13	1
Tcerg1	5.50E-13	0.752479813	0.284	0.208	1.65E-09	1
Eif3l	3.53E-18	0.752132625	0.407	0.28	1.06E-14	1
Exosc8	2.21E-27	0.750048136	0.339	0.267	6.62E-24	1
Msh3	4.20E-07	0.748612033	0.283	0.077	0.001259466	1
Arhgap24	1.24E-07	0.746102305	0.324	0.082	0.000372311	1
Supt4a	1.23E-12	0.745507271	0.517	0.38	3.69E-09	1
Hnrnpk	1.29E-06	0.743549456	0.482	0.355	0.003864022	1
Ddt	7.26E-25	0.742939932	0.421	0.288	2.18E-21	1
Blnk	1.30E-07	0.742605005	0.437	0.311	0.00038985	1
Sae1	2.12E-19	0.741571395	0.345	0.219	6.37E-16	1
Tcirg1	1.21E-27	0.740838889	0.477	0.303	3.62E-24	1
Hspa14	4.47E-28	0.740053447	0.341	0.215	1.34E-24	1
Atpif1	3.38E-11	0.737743417	0.507	0.372	1.01E-07	1
Phb	2.67E-39	0.732570797	0.338	0.197	8.01E-36	1
Tango2	5.75E-51	0.727507706	0.471	0.147	1.72E-47	1
Ap1s3	9.96E-18	0.725367739	0.224	0.12	2.99E-14	1
Shmt2	4.74E-35	0.724255177	0.273	0.136	1.42E-31	1
Wdr43	1.57E-23	0.72389823	0.26	0.197	4.70E-20	1
Haus4	1.68E-34	0.722920066	0.277	0.134	5.05E-31	1
Prep	3.19E-14	0.721669922	0.285	0.109	9.57E-11	1
Smarce1	2.29E-14	0.721646433	0.366	0.284	6.88E-11	1
Dlat	5.50E-22	0.721318531	0.334	0.142	1.65E-18	1
Vars	1.92E-20	0.716747681	0.344	0.279	5.76E-17	1
Foxo1	7.19E-19	0.710393103	0.352	0.146	2.16E-15	1
Rps8	2.18E-13	0.709645092	0.54	0.407	6.53E-10	1
Rpp14	8.56E-28	0.708315594	0.261	0.12	2.57E-24	1
Nop16	2.58E-14	0.70752428	0.237	0.143	7.75E-11	1
Nudt21	8.62E-10	0.705964452	0.406	0.335	2.58E-06	1
Ddx41	1.35E-18	0.703284737	0.23	0.212	4.05E-15	1
Trmt1	5.28E-38	0.70181025	0.345	0.175	1.58E-34	1
Fxn	6.77E-14	0.697205332	0.317	0.133	2.03E-10	1
Ruvbl1	6.01E-24	0.697142114	0.337	0.199	1.80E-20	1
Clpp	1.08E-22	0.696302415	0.311	0.214	3.24E-19	1
Mad2l1	7.22E-29	0.692978709	0.362	0.11	2.17E-25	1
Eif4g2	1.25E-07	0.692900758	0.461	0.336	0.000373636	1
Srsf1	8.29E-14	0.691041891	0.349	0.235	2.49E-10	1
Ppan	2.78E-16	0.690905417	0.354	0.155	8.34E-13	1
mt-Nd2	5.44E-17	0.685955093	0.5	0.372	1.63E-13	1
Cdv3	2.12E-15	0.685509344	0.35	0.288	6.37E-12	1
Sucla2	4.76E-22	0.683813267	0.363	0.214	1.43E-18	1
AU020206	6.35E-25	0.682191598	0.278	0.129	1.91E-21	1
Swap70	2.66E-21	0.678804037	0.31	0.194	7.98E-18	1
Grap	1.12E-13	0.674628429	0.305	0.199	3.37E-10	1
Ppp3cb	5.76E-26	0.671728472	0.295	0.178	1.73E-22	1
Polr2e	5.05E-16	0.6698619	0.395	0.338	1.52E-12	1
Hsp90ab1	6.94E-27	0.669458489	0.572	0.343	2.08E-23	1
Exosc5	2.16E-12	0.66524258	0.312	0.302	6.47E-09	1
Dhfr	2.02E-20	0.664686932	0.301	0.136	6.07E-17	1
Trp53	2.75E-13	0.664005584	0.41	0.316	8.25E-10	1
Mrps5	1.73E-23	0.660882382	0.3	0.191	5.20E-20	1
Hnrnpd	2.11E-24	0.657769691	0.433	0.306	6.34E-21	1
Metap2	5.60E-14	0.655536179	0.409	0.308	1.68E-10	1
Rrp1	4.91E-08	0.654990983	0.354	0.324	0.000147204	1
Lrwd1	6.49E-33	0.654122496	0.365	0.153	1.95E-29	1
Vezf1	1.12E-10	0.653571709	0.305	0.168	3.35E-07	1
Cdc40	5.44E-26	0.653004859	0.335	0.208	1.63E-22	1
Cops5	1.55E-19	0.647139613	0.352	0.283	4.64E-16	1
Cyb5b	1.06E-18	0.644835057	0.361	0.231	3.17E-15	1
Sssca1	2.62E-14	0.643842437	0.276	0.211	7.87E-11	1
Cct8	2.24E-13	0.635612353	0.417	0.289	6.72E-10	1
Gpbp1	1.04E-06	0.635126562	0.385	0.32	0.003112609	1
Pbrm1	6.96E-11	0.634258654	0.354	0.299	2.09E-07	1
Dedd2	3.31E-16	0.633815949	0.295	0.13	9.93E-13	1
Mrpl50	2.69E-18	0.631221687	0.307	0.199	8.08E-15	1
Ktn1	1.71E-28	0.629796249	0.363	0.219	5.12E-25	1
Emg1	3.96E-14	0.629438627	0.483	0.334	1.19E-10	1
Nemf	6.15E-24	0.628566079	0.344	0.207	1.84E-20	1
Hmgb1	8.84E-10	0.62711178	0.489	0.359	2.65E-06	1
Myzap	7.90E-38	0.624339571	0.166	0.152	2.37E-34	1
Eif3e	2.12E-08	0.623057878	0.482	0.366	6.37E-05	1
Cenpw	4.62E-43	0.622519373	0.278	0.124	1.39E-39	1
Zfp131	7.98E-19	0.620695929	0.378	0.271	2.40E-15	1
Ftx	2.70E-22	0.617223896	0.251	0.254	8.09E-19	1
Mrpl1	2.48E-60	0.616771737	0.512	0.159	7.44E-57	1
Pdcd2	2.10E-17	0.614618994	0.271	0.168	6.31E-14	1
Fubp1	4.79E-12	0.611992969	0.405	0.336	1.44E-08	1
Uchl5	1.79E-17	0.609603758	0.33	0.242	5.36E-14	1
Snrpc	2.27E-08	0.607549026	0.393	0.334	6.82E-05	1
Capg	1.04E-39	0.60398089	0.478	0.293	3.11E-36	1
Dlst	3.59E-18	0.603883647	0.35	0.252	1.08E-14	1
Pold4	4.46E-07	0.603663497	0.457	0.37	0.001338861	1
Cars	1.46E-25	0.60248697	0.33	0.194	4.39E-22	1
Slc38a2	1.27E-10	0.602108522	0.379	0.33	3.81E-07	1
Rp9	8.27E-09	0.598928734	0.437	0.373	2.48E-05	1
Fh1	2.50E-37	0.59760305	0.391	0.249	7.49E-34	1
Polm	2.77E-16	0.595918604	0.2	0.084	8.31E-13	1
Zc3hc1	3.50E-27	0.595244892	0.382	0.219	1.05E-23	1
Taf15	5.23E-09	0.594833921	0.246	0.16	1.57E-05	1
Trim28	1.24E-33	0.592192417	0.378	0.251	3.72E-30	1
Stip1	1.94E-14	0.592130931	0.317	0.28	5.82E-11	1
Rsf1	1.01E-25	0.588357398	0.32	0.193	3.02E-22	1
Exosc3	1.17E-24	0.581069478	0.402	0.219	3.52E-21	1
Ldha	7.53E-14	0.580108242	0.478	0.364	2.26E-10	1
Dld	1.40E-35	0.580041227	0.404	0.219	4.21E-32	1
Cdc5l	4.66E-13	0.575499519	0.338	0.316	1.40E-09	1
Acin1	4.02E-25	0.574991477	0.39	0.283	1.21E-21	1
Coa6	1.32E-18	0.57432009	0.304	0.193	3.96E-15	1
Luc7l3	8.49E-09	0.57393178	0.415	0.304	2.55E-05	1
Psme3	1.06E-22	0.570206584	0.304	0.233	3.18E-19	1
Eif4g3	1.32E-11	0.569676518	0.283	0.266	3.97E-08	1
Rpl36a	1.35E-11	0.568245159	0.516	0.402	4.04E-08	1
Hnrnpm	1.91E-13	0.56806516	0.443	0.295	5.73E-10	1
Sh3kbp1	1.55E-29	0.563486101	0.409	0.261	4.66E-26	1
Cep70	2.22E-22	0.561763031	0.276	0.075	6.66E-19	1
Psmg2	2.97E-46	0.561339489	0.357	0.16	8.90E-43	1
Dctpp1	1.23E-06	0.561104417	0.321	0.324	0.003702403	1
Rbm28	2.54E-26	0.560661072	0.34	0.211	7.63E-23	1
Brd3	4.63E-13	0.560253624	0.328	0.208	1.39E-09	1
G3bp1	1.15E-16	0.560053974	0.452	0.306	3.46E-13	1
Psmd12	5.12E-12	0.55816351	0.334	0.308	1.53E-08	1
Mrps33	3.03E-10	0.556955116	0.476	0.345	9.08E-07	1
Exosc1	2.30E-31	0.556555174	0.337	0.139	6.90E-28	1
Nop56	9.76E-17	0.552307368	0.4	0.312	2.93E-13	1
Timm44	1.20E-24	0.551519357	0.352	0.211	3.59E-21	1
Sap30bp	5.78E-16	0.5504759	0.298	0.165	1.73E-12	1
Taf3	1.18E-18	0.548492197	0.313	0.169	3.53E-15	1
Rpgrip1	3.45E-14	0.544976371	0.298	0.121	1.03E-10	1
Tubg1	7.70E-36	0.54466803	0.254	0.114	2.31E-32	1
Adss	7.69E-25	0.54417325	0.359	0.269	2.31E-21	1
Ergic2	3.82E-13	0.544157269	0.332	0.281	1.14E-09	1
Chd1	4.77E-07	0.543697205	0.311	0.312	0.001431122	1
Mrps18b	1.93E-29	0.542755847	0.366	0.231	5.79E-26	1
Pyurf	1.01E-26	0.542048948	0.352	0.198	3.03E-23	1
Cntrl	1.76E-14	0.53754266	0.304	0.226	5.29E-11	1
Cse1l	3.39E-15	0.536887636	0.283	0.174	1.02E-11	1
Mid1ip1	5.22E-08	0.536479207	0.301	0.173	0.000156565	1
Dus2	1.97E-23	0.536420909	0.318	0.115	5.91E-20	1
Fam192a	5.04E-17	0.536182475	0.354	0.228	1.51E-13	1
Ndufs8	7.93E-10	0.535742025	0.452	0.345	2.38E-06	1
Thoc7	7.05E-10	0.533451821	0.346	0.325	2.11E-06	1
Hdac2	1.32E-16	0.533439567	0.323	0.188	3.96E-13	1
Arid1b	2.76E-15	0.533372543	0.327	0.114	8.29E-12	1
Mbd3	1.15E-12	0.532549115	0.346	0.331	3.46E-09	1
Smarcb1	3.19E-12	0.529225647	0.326	0.261	9.56E-09	1
Gle1	1.86E-23	0.527183226	0.372	0.18	5.58E-20	1
Smim20	1.09E-14	0.525731539	0.374	0.256	3.28E-11	1
Tfb2m	5.82E-06	0.525580405	0.285	0.109	0.017457893	1
Eif3d	6.92E-09	0.525549526	0.406	0.364	2.08E-05	1
Mta2	1.17E-13	0.523500845	0.332	0.188	3.51E-10	1
Gspt1	1.83E-08	0.52169193	0.278	0.307	5.49E-05	1
Smarcd2	3.94E-07	0.520179897	0.302	0.271	0.001181601	1
Anp32e	6.33E-10	0.519886121	0.427	0.32	1.90E-06	1
Pdap1	2.55E-22	0.519136963	0.405	0.303	7.64E-19	1
Elavl1	2.65E-12	0.518586923	0.363	0.309	7.96E-09	1
Bak1	6.81E-25	0.518053225	0.379	0.237	2.04E-21	1
Eif2s3y	6.56E-08	0.516645835	0.377	0.316	0.000196774	1
Serinc5	4.46E-06	0.515540982	0.223	0.107	0.013393591	1
Xrcc1	2.14E-08	0.51537139	0.246	0.166	6.43E-05	1
Satb1	1.49E-06	0.515354056	0.285	0.147	0.004467301	1
Srsf10	5.64E-12	0.514044212	0.383	0.308	1.69E-08	1
4930523C07Rik	3.00E-06	0.513991011	0.409	0.271	0.00899969	1
Cacna1e	2.60E-10	0.511473117	0.23	0.127	7.79E-07	1
Oxct1	2.92E-10	0.511205326	0.326	0.311	8.75E-07	1
Ccm2	1.26E-07	0.510850847	0.383	0.27	0.000376959	1
Cbx3	1.55E-11	0.508912557	0.327	0.256	4.64E-08	1
Mrps12	2.49E-17	0.508125245	0.405	0.334	7.46E-14	1
Zmynd8	2.51E-20	0.507769935	0.318	0.17	7.52E-17	1
Mat2b	1.24E-06	0.500498199	0.361	0.263	0.003723637	1
Nucks1	4.64E-18	0.493972199	0.355	0.316	1.39E-14	1
Sash3	3.12E-15	0.492900911	0.366	0.139	9.35E-12	1
Scd1	4.07E-22	0.491829286	0.328	0.119	1.22E-18	1
N4bp2l2	3.62E-14	0.489579359	0.37	0.326	1.08E-10	1
Mnat1	3.25E-20	0.488691982	0.367	0.226	9.76E-17	1
Prpf4	4.33E-30	0.488276243	0.312	0.124	1.30E-26	1
Arl8b	9.07E-13	0.488186397	0.379	0.343	2.72E-09	1
Pym1	4.59E-13	0.488106623	0.291	0.133	1.38E-09	1
Mrpl4	1.32E-13	0.48439377	0.338	0.303	3.95E-10	1
Thrap3	1.34E-05	0.47838494	0.323	0.357	0.040126437	1
Mrps11	7.37E-18	0.476261776	0.271	0.191	2.21E-14	1
Iqsec1	1.75E-28	0.47535457	0.376	0.165	5.26E-25	1
Wtap	1.17E-11	0.474964679	0.37	0.277	3.52E-08	1
Ndnl2	5.13E-11	0.471826935	0.315	0.184	1.54E-07	1
Phip	1.25E-07	0.471551663	0.373	0.229	0.000374078	1
Gpn3	2.36E-08	0.471267952	0.228	0.121	7.08E-05	1
Proser1	5.04E-07	0.471050616	0.3	0.193	0.00151238	1
Ddx21	4.86E-22	0.470853142	0.345	0.274	1.46E-18	1
Nfkbie	1.06E-07	0.470214916	0.3	0.258	0.000316941	1
Ino80e	8.31E-45	0.469884374	0.402	0.217	2.49E-41	1
Gpcpd1	3.51E-06	0.469551402	0.418	0.327	0.010521849	1
Iws1	1.46E-24	0.467138433	0.296	0.173	4.38E-21	1
7-Sep	2.56E-12	0.46591138	0.435	0.307	7.67E-09	1
Exosc4	3.35E-27	0.465518259	0.35	0.182	1.01E-23	1
Lamb3	7.14E-15	0.465511246	0.302	0.123	2.14E-11	1
Cd72	1.18E-05	0.464951769	0.451	0.272	0.035415992	1
Ssrp1	4.65E-06	0.464310878	0.41	0.344	0.013937592	1
Cir1	1.15E-11	0.464073066	0.328	0.221	3.46E-08	1
Slc24a5	1.08E-13	0.463627994	0.273	0.068	3.25E-10	1
Eif2a	5.92E-15	0.46325978	0.372	0.288	1.78E-11	1
Sike1	3.69E-18	0.461627643	0.37	0.233	1.11E-14	1
Cnot2	6.89E-07	0.460482567	0.348	0.212	0.002066932	1
Ccdc58	2.49E-45	0.458978544	0.355	0.137	7.48E-42	1
Haus3	4.23E-09	0.458815758	0.284	0.109	1.27E-05	1
Eaf2	5.43E-11	0.458709296	0.228	0.093	1.63E-07	1
Btk	4.55E-19	0.457813855	0.376	0.182	1.37E-15	1
Raver1	9.41E-19	0.457549509	0.38	0.168	2.82E-15	1
Got2	9.11E-32	0.454347011	0.311	0.197	2.73E-28	1
Snrnp27	4.62E-21	0.453966318	0.363	0.329	1.39E-17	1
Ak6	6.99E-32	0.451683757	0.441	0.24	2.10E-28	1
Ube2j2	8.38E-08	0.451655032	0.322	0.312	0.000251531	1
Trim27	2.10E-19	0.450866664	0.28	0.231	6.30E-16	1
Gimap6	1.26E-05	0.449089534	0.305	0.18	0.037733721	1
Cstf2	3.93E-25	0.448785544	0.393	0.171	1.18E-21	1
Asnsd1	1.49E-14	0.446202545	0.34	0.275	4.46E-11	1
Mrpl32	6.13E-18	0.442568221	0.359	0.324	1.84E-14	1
Gars	1.04E-11	0.441533833	0.357	0.29	3.13E-08	1
Zfp106	5.46E-18	0.441195934	0.39	0.293	1.64E-14	1
mt-Co1	2.25E-10	0.440604505	0.524	0.4	6.74E-07	1
Polr2k	7.58E-08	0.440469174	0.396	0.395	0.000227523	1
Mrpl44	4.59E-19	0.438675379	0.323	0.166	1.38E-15	1
Cyfip2	6.35E-06	0.437705965	0.356	0.164	0.019060886	1
Mrps25	5.21E-20	0.437592043	0.327	0.279	1.56E-16	1
Rbmxl1	5.18E-16	0.437471714	0.395	0.311	1.55E-12	1
Ppil1	7.34E-09	0.436120328	0.287	0.16	2.20E-05	1
Lztfl1	3.40E-21	0.436001208	0.306	0.169	1.02E-17	1
Arglu1	8.38E-23	0.435985068	0.398	0.301	2.51E-19	1
Lrp10	5.09E-24	0.435554404	0.396	0.261	1.53E-20	1
Gipc1	2.44E-10	0.430824736	0.259	0.26	7.32E-07	1
Nip7	6.00E-28	0.42963817	0.345	0.224	1.80E-24	1
Ciapin1	1.37E-20	0.429620323	0.329	0.166	4.10E-17	1
Asun	1.24E-08	0.429413532	0.278	0.092	3.71E-05	1
Srsf6	2.79E-12	0.427287551	0.43	0.35	8.37E-09	1
Suz12	3.07E-16	0.425911239	0.241	0.161	9.22E-13	1
Knop1	5.44E-24	0.424904767	0.309	0.176	1.63E-20	1
Cerk	4.60E-11	0.424605662	0.271	0.208	1.38E-07	1
Foxp4	4.11E-10	0.423873243	0.361	0.113	1.23E-06	1
Ppp2r5a	2.13E-06	0.423013141	0.298	0.311	0.006384971	1
Spr	3.81E-10	0.421173641	0.268	0.263	1.14E-06	1
Ndufs1	3.29E-37	0.42053702	0.37	0.145	9.86E-34	1
Apitd1	1.09E-06	0.419512363	0.216	0.185	0.003256519	1
Nav2	4.70E-36	0.419230989	0.355	0.102	1.41E-32	1
Ttc14	1.12E-10	0.416478522	0.351	0.32	3.37E-07	1
Rdx	1.21E-06	0.41551797	0.317	0.304	0.003617635	1
Fus	1.63E-05	0.414686015	0.445	0.366	0.04895172	1
Pde7a	1.31E-22	0.414201133	0.387	0.132	3.92E-19	1
Smn1	1.33E-19	0.414135683	0.344	0.21	4.00E-16	1
Fam65b	6.72E-06	0.412475679	0.252	0.148	0.020169141	1
Mrgbp	3.07E-10	0.412064351	0.235	0.104	9.21E-07	1
Wdr61	6.06E-10	0.411437761	0.3	0.297	1.82E-06	1
Poldip2	3.53E-24	0.411149161	0.322	0.192	1.06E-20	1
Polr2c	4.72E-09	0.411039267	0.349	0.339	1.41E-05	1
Prkd2	2.02E-11	0.411026889	0.296	0.093	6.07E-08	1
Polr1c	7.57E-18	0.41083596	0.36	0.261	2.27E-14	1
Ttc32	2.35E-14	0.410668128	0.289	0.187	7.04E-11	1
Smarcad1	4.84E-09	0.406028874	0.278	0.193	1.45E-05	1
Msh5	1.42E-19	0.40514535	0.223	0.11	4.25E-16	1
Ak3	1.45E-05	0.405096031	0.298	0.173	0.043425112	1
1110004E09Rik	2.83E-18	0.405012285	0.278	0.178	8.48E-15	1
Med4	1.48E-21	0.402296596	0.338	0.152	4.43E-18	1
Armc1	1.37E-27	0.401734023	0.346	0.165	4.10E-24	1
Myg1	5.29E-09	0.401496106	0.244	0.168	1.59E-05	1
Wdr18	1.02E-22	0.401221234	0.337	0.301	3.05E-19	1
2310035C23Rik	2.11E-10	0.401218811	0.276	0.169	6.32E-07	1
Wdr12	5.65E-27	0.399755373	0.283	0.141	1.69E-23	1
Cmc2	2.83E-26	0.397806643	0.359	0.254	8.48E-23	1
Rps27l	1.64E-10	0.397307468	0.472	0.332	4.91E-07	1
Fgfr1op2	1.90E-09	0.395593459	0.463	0.373	5.69E-06	1
Ciao1	5.09E-29	0.393846057	0.294	0.155	1.53E-25	1
Gtf2h4	1.03E-28	0.390888745	0.245	0.138	3.08E-25	1
Grhpr	2.57E-20	0.39062795	0.329	0.139	7.70E-17	1
Thoc3	2.14E-10	0.390548695	0.276	0.156	6.41E-07	1
2510002D24Rik	2.43E-28	0.390216354	0.368	0.153	7.29E-25	1
Sdhc	5.07E-25	0.386888398	0.494	0.295	1.52E-21	1
Orc2	6.21E-14	0.386345029	0.266	0.091	1.86E-10	1
Hnrnpu	2.53E-07	0.386213846	0.4	0.343	0.000758101	1
Alkbh1	4.08E-13	0.386098512	0.33	0.289	1.22E-09	1
Malsu1	8.54E-20	0.385419649	0.351	0.23	2.56E-16	1
4833420G17Rik	1.34E-08	0.384686583	0.265	0.17	4.03E-05	1
Csk	2.75E-11	0.384452337	0.377	0.359	8.26E-08	1
Them6	1.69E-42	0.383795078	0.368	0.104	5.07E-39	1
Irf3	1.02E-20	0.383491095	0.335	0.17	3.06E-17	1
Fam204a	1.44E-24	0.383459824	0.33	0.237	4.32E-21	1
Hypk	4.92E-19	0.381734774	0.366	0.331	1.48E-15	1
Uba3	2.52E-16	0.381174208	0.302	0.192	7.55E-13	1
Cs	1.20E-29	0.380955366	0.346	0.208	3.59E-26	1
Zranb2	9.97E-09	0.380565468	0.346	0.289	2.99E-05	1
2310011J03Rik	1.76E-07	0.37806184	0.29	0.267	0.000528136	1
Pbxip1	4.94E-27	0.375277216	0.437	0.21	1.48E-23	1
Arid2	7.55E-15	0.375214026	0.287	0.102	2.26E-11	1
Ola1	1.60E-17	0.374488991	0.345	0.292	4.81E-14	1
Srpk1	1.92E-13	0.373960749	0.283	0.24	5.75E-10	1
Pten	4.30E-06	0.372007595	0.284	0.299	0.012906712	1
Spns3	9.75E-15	0.370390411	0.249	0.092	2.92E-11	1
Rad50	3.46E-20	0.367431281	0.272	0.205	1.04E-16	1
Galk1	2.00E-20	0.367293594	0.324	0.234	5.99E-17	1
Wbscr22	1.29E-09	0.366098034	0.311	0.217	3.88E-06	1
1110038F14Rik	1.75E-09	0.364917995	0.315	0.207	5.25E-06	1
Rps18	6.01E-08	0.364099799	0.505	0.426	0.000180399	1
Btrc	8.09E-08	0.361329877	0.27	0.114	0.000242589	1
Orc3	4.28E-34	0.359762801	0.306	0.128	1.28E-30	1
Znhit6	8.00E-32	0.358252201	0.343	0.143	2.40E-28	1
Tra2b	8.87E-07	0.358102492	0.465	0.386	0.002661086	1
Gm10053	4.54E-28	0.355618748	0.309	0.146	1.36E-24	1
Map2k2	1.31E-11	0.353756555	0.418	0.352	3.94E-08	1
Gtf2h2	1.09E-16	0.353320345	0.271	0.121	3.28E-13	1
Mrpl39	7.44E-24	0.350670408	0.278	0.179	2.23E-20	1
Pcmtd1	9.32E-19	0.349659247	0.354	0.228	2.80E-15	1
Myo1c	4.35E-16	0.348616239	0.298	0.216	1.31E-12	1
Psme4	2.79E-07	0.347274312	0.261	0.187	0.000837251	1
Cacfd1	1.51E-18	0.347051486	0.32	0.221	4.53E-15	1
Faf2	2.55E-28	0.346726479	0.365	0.228	7.65E-25	1
Pdcd4	5.47E-17	0.346707268	0.359	0.207	1.64E-13	1
Cops2	1.08E-32	0.346113682	0.504	0.225	3.24E-29	1
Ints7	1.05E-08	0.345231594	0.238	0.171	3.16E-05	1
Ltv1	5.26E-20	0.344929691	0.3	0.193	1.58E-16	1
Dhx36	4.64E-20	0.344379166	0.256	0.145	1.39E-16	1
Prpf31	5.62E-30	0.343838637	0.387	0.233	1.69E-26	1
Slc38a1	2.11E-13	0.3430367	0.306	0.226	6.33E-10	1
2700060E02Rik	5.67E-12	0.342337955	0.516	0.384	1.70E-08	1
Nsmce1	1.41E-12	0.341215677	0.357	0.293	4.22E-09	1
Pak1ip1	3.88E-08	0.340559709	0.291	0.251	0.000116419	1
Cactin	1.93E-20	0.339213334	0.362	0.159	5.78E-17	1
Akap9	5.65E-11	0.339038897	0.402	0.335	1.69E-07	1
Larp7	2.23E-12	0.338797665	0.333	0.21	6.68E-09	1
Rpl7a	1.66E-06	0.335666612	0.523	0.436	0.004971136	1
Hn1l	2.78E-34	0.335302202	0.327	0.215	8.34E-31	1
Rnf41	7.10E-17	0.333870645	0.339	0.141	2.13E-13	1
Ptges3	4.97E-13	0.333144221	0.371	0.33	1.49E-09	1
Abt1	1.66E-19	0.332668244	0.315	0.12	4.98E-16	1
Tdg	3.18E-07	0.330158428	0.26	0.157	0.000955013	1
Rpl27	2.16E-07	0.327898133	0.351	0.343	0.000647587	1
Snw1	1.69E-13	0.3277976	0.366	0.324	5.07E-10	1
Taf1d	7.67E-14	0.326573188	0.304	0.261	2.30E-10	1
Slc25a39	1.89E-26	0.326469077	0.355	0.221	5.68E-23	1
Rplp0	5.03E-08	0.325551451	0.543	0.432	0.000150781	1
Tbpl1	1.95E-08	0.32456007	0.323	0.212	5.84E-05	1
Cebpz	1.03E-09	0.320920275	0.307	0.317	3.08E-06	1
Abcf1	2.75E-16	0.319070605	0.382	0.316	8.26E-13	1
Rsbn1l	4.47E-09	0.318780171	0.354	0.269	1.34E-05	1
Pmpca	6.65E-20	0.316700661	0.25	0.132	2.00E-16	1
Adrbk1	1.28E-08	0.316399098	0.346	0.311	3.85E-05	1
Elk4	3.13E-06	0.314779361	0.271	0.121	0.009386179	1
Atf1	2.55E-20	0.314759471	0.335	0.256	7.66E-17	1
Farsa	5.39E-32	0.314723785	0.37	0.197	1.62E-28	1
Rnf20	2.89E-19	0.314332733	0.268	0.211	8.68E-16	1
Rmnd1	9.72E-13	0.314142759	0.246	0.125	2.91E-09	1
Vps13a	4.96E-19	0.314059832	0.384	0.224	1.49E-15	1
Trmt6	1.05E-36	0.312077975	0.23	0.121	3.14E-33	1
Rprd1b	9.35E-08	0.311991199	0.289	0.114	0.000280396	1
Rpl41	1.08E-05	0.311333891	0.504	0.441	0.032450037	1
Rbm34	2.11E-31	0.311113215	0.357	0.179	6.33E-28	1
Ppil4	1.76E-21	0.310303145	0.312	0.242	5.28E-18	1
Ift22	4.00E-07	0.309859733	0.312	0.174	0.001200876	1
Anapc7	4.42E-33	0.309700195	0.343	0.132	1.33E-29	1
Rfc3	4.39E-25	0.308341445	0.328	0.203	1.32E-21	1
Srrm1	2.16E-07	0.304389336	0.39	0.345	0.000647212	1
Stx18	1.36E-24	0.303889258	0.404	0.237	4.07E-21	1
mt-Atp6	1.36E-08	0.302780925	0.5	0.408	4.08E-05	1
Ddx18	1.05E-18	0.301268163	0.302	0.206	3.14E-15	1
Fam96b	3.30E-07	0.30064331	0.346	0.339	0.00099089	1
Smc6	4.04E-08	0.30005826	0.4	0.344	0.00012107	1
Mrpl22	2.27E-21	0.299711746	0.309	0.179	6.80E-18	1
Nup62	4.57E-22	0.297408932	0.265	0.146	1.37E-18	1
Ywhaz	6.85E-06	0.296471243	0.428	0.385	0.020546843	1
Rpa3	5.73E-14	0.295809066	0.244	0.128	1.72E-10	1
Pcm1	3.14E-15	0.294877774	0.343	0.276	9.43E-12	1
Jarid2	1.13E-17	0.293965098	0.284	0.226	3.38E-14	1
Sephs2	7.97E-10	0.292717055	0.285	0.228	2.39E-06	1
Sap30	8.19E-18	0.292536609	0.351	0.272	2.46E-14	1
Zeb1	7.33E-19	0.290914366	0.306	0.114	2.20E-15	1
Polr3k	2.81E-11	0.290626809	0.324	0.196	8.43E-08	1
Nap1l4	7.57E-19	0.289344095	0.374	0.284	2.27E-15	1
Pmpcb	8.49E-28	0.288789983	0.439	0.22	2.55E-24	1
Fbxo22	6.53E-16	0.287534704	0.337	0.127	1.96E-12	1
Drap1	2.92E-14	0.286816782	0.376	0.33	8.76E-11	1
Smg6	3.89E-06	0.28608083	0.284	0.206	0.011684804	1
Pdcd5	8.64E-06	0.285952542	0.385	0.373	0.025919666	1
Sltm	4.67E-18	0.284765973	0.356	0.269	1.40E-14	1
Mettl23	3.33E-14	0.284486089	0.416	0.363	1.00E-10	1
Pgam5	2.72E-06	0.284185408	0.26	0.198	0.008167852	1
Hdgfrp2	1.14E-20	0.284022974	0.321	0.151	3.41E-17	1
Pole3	6.90E-27	0.283857256	0.329	0.221	2.07E-23	1
Coq5	1.65E-29	0.282940267	0.294	0.159	4.96E-26	1
Pfdn1	3.77E-08	0.282411439	0.366	0.34	0.00011308	1
Rfc1	3.93E-20	0.282310042	0.344	0.234	1.18E-16	1
Mettl16	1.72E-33	0.281846066	0.277	0.118	5.16E-30	1
Birc2	2.59E-06	0.281430328	0.24	0.114	0.007775997	1
Cetn2	1.01E-11	0.280582143	0.346	0.254	3.03E-08	1
Grk6	1.43E-32	0.280514547	0.329	0.187	4.28E-29	1
Utp3	1.68E-09	0.280224506	0.349	0.312	5.03E-06	1
Ctdspl2	2.05E-15	0.279832401	0.261	0.201	6.14E-12	1
Fam117a	3.33E-20	0.278886832	0.4	0.121	9.99E-17	1
Nup43	9.42E-32	0.278664037	0.312	0.138	2.83E-28	1
Churc1	1.46E-05	0.278532362	0.345	0.339	0.043692613	1
Bclaf1	4.12E-15	0.277755672	0.365	0.324	1.24E-11	1
Urm1	1.46E-15	0.276688729	0.315	0.254	4.38E-12	1
H2afz	7.39E-07	0.276665396	0.496	0.373	0.002217531	1
Tdp2	1.17E-11	0.276099573	0.288	0.164	3.50E-08	1
Tbc1d1	1.55E-20	0.275926398	0.333	0.164	4.64E-17	1
Mcm5	1.38E-06	0.27572582	0.462	0.332	0.004147828	1
Rbmx2	4.58E-36	0.27354677	0.383	0.124	1.37E-32	1
Gsdmd	3.55E-09	0.272346848	0.356	0.335	1.07E-05	1
Vim	4.99E-12	0.271693939	0.45	0.338	1.50E-08	1
Ptgr1	1.13E-07	0.270328084	0.348	0.207	0.0003377	1
Mir142hg	8.09E-14	0.269882028	0.244	0.102	2.43E-10	1
Prkrip1	1.17E-14	0.269060382	0.301	0.196	3.51E-11	1
Atf7ip	2.17E-14	0.268355315	0.344	0.17	6.52E-11	1
Clk1	1.52E-06	0.26464452	0.398	0.368	0.004566189	1
Mtdh	8.97E-09	0.264146516	0.413	0.339	2.69E-05	1
Mrpl24	9.03E-06	0.262207314	0.359	0.354	0.027084676	1
Cops4	1.21E-07	0.26040025	0.338	0.318	0.000363084	1
Zfp68	1.42E-10	0.26008601	0.304	0.142	4.26E-07	1
Bcl7c	1.39E-15	0.259039307	0.372	0.324	4.17E-12	1
Crebbp	1.89E-09	0.25824777	0.299	0.279	5.68E-06	1
2010309G21Rik	5.46E-12	0.257749289	0.195	0.082	1.64E-08	1
Xpo1	3.06E-32	0.257417591	0.318	0.145	9.19E-29	1
Slc25a17	1.54E-23	0.256316185	0.43	0.214	4.61E-20	1
Srp72	4.91E-06	0.254833534	0.305	0.347	0.014732578	1
Nkiras2	6.04E-09	0.253716716	0.294	0.243	1.81E-05	1
Thoc6	4.82E-08	0.252958425	0.302	0.22	0.00014463	1
Thumpd1	8.01E-13	0.252336003	0.261	0.168	2.40E-09	1
Mrps10	1.47E-19	0.251774306	0.261	0.185	4.40E-16	1
Gas6	2.90E-11	3.352701182	0.609	0.295	8.70E-08	2
Trf	2.05E-29	3.242632843	0.682	0.365	6.14E-26	2
Vcam1	5.78E-13	3.22190784	0.567	0.248	1.74E-09	2
Pf4	1.65E-64	3.150240998	0.835	0.392	4.94E-61	2
Serpinb6a	3.34E-22	3.135187201	0.613	0.327	1.00E-18	2
Sepp1	5.52E-88	3.069205188	0.893	0.357	1.66E-84	2
Ctsd	1.74E-25	3.057728311	0.659	0.318	5.21E-22	2
Itm2b	9.88E-77	3.043967172	0.877	0.394	2.96E-73	2
Hebp1	2.68E-21	2.917587212	0.663	0.344	8.05E-18	2
Grn	9.62E-51	2.846087826	0.762	0.277	2.89E-47	2
Pld3	1.70E-12	2.767364759	0.571	0.327	5.09E-09	2
Fcgrt	3.32E-30	2.755129976	0.701	0.368	9.96E-27	2
Ctsb	2.97E-51	2.732126209	0.774	0.317	8.92E-48	2
Glul	8.02E-28	2.667289226	0.674	0.28	2.41E-24	2
Bst2	3.61E-19	2.610777351	0.609	0.265	1.08E-15	2
Hexb	3.19E-10	2.510638707	0.563	0.283	9.57E-07	2
Blvrb	1.49E-40	2.493794539	0.72	0.333	4.46E-37	2
Cd83	2.06E-16	2.459805004	0.617	0.327	6.19E-13	2
Ctsc	3.28E-31	2.451971462	0.674	0.301	9.85E-28	2
Id2	2.43E-10	2.387984852	0.586	0.296	7.28E-07	2
Apoe	6.30E-60	2.378089614	0.885	0.418	1.89E-56	2
Tmem86a	9.58E-07	2.32319058	0.575	0.306	0.002872505	2
Gm43603	3.31E-06	2.312244465	0.111	0.264	0.009932373	2
Igfbp4	4.91E-10	2.295159517	0.582	0.369	1.47E-06	2
Nrros	8.79E-07	2.270643754	0.563	0.309	0.002636472	2
Ly6e	2.95E-12	2.265573698	0.567	0.363	8.84E-09	2
Tecpr1	1.03E-10	2.259371664	0.264	0.305	3.09E-07	2
Lgmn	3.50E-40	2.23954145	0.762	0.32	1.05E-36	2
Ehd4	1.40E-16	2.236102993	0.613	0.378	4.19E-13	2
Nrip1	7.02E-07	2.186627432	0.318	0.274	0.002106928	2
Sat1	2.83E-08	2.174626052	0.525	0.346	8.49E-05	2
Snx6	5.72E-13	2.132779082	0.598	0.248	1.72E-09	2
Rgs3	2.12E-06	2.12882863	0.295	0.283	0.006350523	2
Adrb2	8.94E-14	2.111281184	0.23	0.322	2.68E-10	2
Bin1	2.92E-08	2.08538994	0.586	0.366	8.77E-05	2
Lamp1	1.04E-44	2.06906865	0.778	0.339	3.11E-41	2
Marcks	4.29E-17	2.066578822	0.636	0.278	1.29E-13	2
Plin2	1.69E-09	2.056099316	0.563	0.267	5.08E-06	2
Trim8	2.52E-15	2.054945071	0.207	0.278	7.57E-12	2
Tk2	7.46E-15	2.052181341	0.207	0.343	2.24E-11	2
Arid3a	3.33E-08	2.024070886	0.23	0.245	9.99E-05	2
Pkib	2.95E-07	2.022848087	0.264	0.268	0.000883837	2
Mob3c	4.36E-06	2.001042644	0.326	0.363	0.013085622	2
Lmo2	1.12E-11	2.000648889	0.628	0.273	3.36E-08	2
Arhgap12	1.12E-08	1.988421869	0.165	0.236	3.37E-05	2
Phc3	8.37E-07	1.985452609	0.092	0.23	0.00251144	2
Abhd12	1.63E-13	1.929966359	0.598	0.329	4.89E-10	2
Tpp1	2.25E-15	1.927055594	0.628	0.38	6.76E-12	2
Creg1	3.21E-08	1.918897325	0.567	0.36	9.64E-05	2
Spsb2	9.37E-06	1.917468431	0.322	0.282	0.028118143	2
Il10rb	2.02E-15	1.916612843	0.563	0.243	6.05E-12	2
Lpar6	1.10E-10	1.914272626	0.249	0.312	3.30E-07	2
Cd63	4.12E-27	1.853715137	0.693	0.35	1.24E-23	2
Tcn2	3.03E-09	1.839672091	0.621	0.321	9.09E-06	2
Ctsz	2.20E-09	1.836783962	0.575	0.371	6.60E-06	2
Ctsl	1.50E-07	1.832014532	0.54	0.256	0.000451248	2
Rgs10	3.72E-24	1.829319402	0.678	0.357	1.12E-20	2
Asah1	2.58E-13	1.801660342	0.563	0.318	7.75E-10	2
5430427O19Rik	2.16E-10	1.779574772	0.123	0.214	6.47E-07	2
P2rx4	1.24E-07	1.777348701	0.579	0.341	0.000372117	2
Tmem176a	1.80E-09	1.765978621	0.59	0.392	5.40E-06	2
Dusp6	2.30E-08	1.753437302	0.123	0.287	6.91E-05	2
Irf8	2.78E-08	1.750004617	0.567	0.349	8.33E-05	2
Aplp2	6.98E-10	1.733723726	0.602	0.309	2.09E-06	2
Snx5	4.32E-19	1.728680774	0.628	0.343	1.29E-15	2
Itm2c	1.41E-08	1.718585282	0.567	0.385	4.24E-05	2
Serpina3g	4.73E-13	1.715423565	0.207	0.262	1.42E-09	2
Nfkbiz	1.52E-07	1.714906761	0.318	0.286	0.000455207	2
Bri3	2.05E-22	1.70958574	0.678	0.327	6.14E-19	2
Ago1	1.07E-09	1.682149169	0.069	0.236	3.21E-06	2
Cndp2	1.79E-11	1.669902927	0.605	0.288	5.36E-08	2
Tspan17	3.75E-15	1.666697911	0.207	0.3	1.12E-11	2
Ankrd16	3.33E-10	1.659515585	0.069	0.268	9.98E-07	2
Ahnak	3.40E-09	1.641839849	0.31	0.318	1.02E-05	2
Tor3a	1.58E-05	1.641198447	0.272	0.33	0.047477559	2
Mpg	1.53E-05	1.626998795	0.153	0.176	0.045793031	2
Tmem176b	3.63E-11	1.610795795	0.598	0.376	1.09E-07	2
Adcy7	2.88E-12	1.608746621	0.157	0.281	8.65E-09	2
Cox6a2	6.82E-12	1.58863348	0.092	0.197	2.05E-08	2
Aktip	4.88E-20	1.579518425	0.069	0.327	1.46E-16	2
Arhgef3	8.65E-11	1.578100508	0.161	0.233	2.59E-07	2
Crip1	1.64E-13	1.575688768	0.272	0.424	4.91E-10	2
Setd1b	1.14E-08	1.566357908	0.111	0.314	3.42E-05	2
Tnfaip3	5.66E-08	1.565428208	0.318	0.261	0.000169725	2
Atp8a1	4.18E-08	1.564989515	0.257	0.281	0.00012547	2
Hspa1a	1.54E-05	1.559836466	0.341	0.35	0.046343001	2
Xaf1	1.73E-14	1.555261317	0.203	0.221	5.19E-11	2
Tspan3	1.61E-06	1.552578049	0.586	0.248	0.004826511	2
Pld4	8.86E-11	1.533180994	0.625	0.33	2.66E-07	2
N4bp2l1	4.41E-10	1.517876404	0.249	0.266	1.32E-06	2
Unc93b1	1.34E-16	1.511764661	0.625	0.377	4.01E-13	2
Serinc3	7.75E-16	1.506541858	0.617	0.395	2.32E-12	2
Atp2b1	2.61E-10	1.497751933	0.567	0.245	7.83E-07	2
Cst3	7.10E-15	1.497643162	0.617	0.424	2.13E-11	2
Mapk14	4.06E-16	1.496293787	0.146	0.362	1.22E-12	2
Arl2	1.45E-07	1.494489065	0.264	0.304	0.000434877	2
Rreb1	2.23E-14	1.491720102	0.123	0.201	6.70E-11	2
Nuak1	3.40E-15	1.491195464	0.1	0.202	1.02E-11	2
Ccl4	2.91E-09	1.490446172	0.318	0.289	8.74E-06	2
Rnf130	4.07E-09	1.487975997	0.575	0.328	1.22E-05	2
Smpd1	1.04E-07	1.478568112	0.203	0.267	0.00031221	2
Secisbp2l	1.32E-10	1.471077156	0.211	0.289	3.97E-07	2
Notch2	3.76E-14	1.469120513	0.257	0.301	1.13E-10	2
Lancl1	6.65E-10	1.463318146	0.211	0.338	1.99E-06	2
Zfp444	3.16E-09	1.461990574	0.092	0.248	9.49E-06	2
Ninj1	2.38E-20	1.460207656	0.651	0.295	7.14E-17	2
Ttc3	8.32E-06	1.45450625	0.215	0.24	0.024962969	2
Saysd1	3.05E-08	1.451403937	0.249	0.309	9.16E-05	2
Gnpda1	1.60E-08	1.442186575	0.234	0.263	4.79E-05	2
R3hdm2	3.34E-08	1.430098432	0.211	0.289	0.000100201	2
BC029722	1.36E-06	1.421101892	0.226	0.267	0.004073927	2
Slc15a4	1.64E-06	1.420104658	0.215	0.218	0.004926119	2
Cyb5a	1.32E-11	1.419572789	0.582	0.349	3.96E-08	2
Cgrrf1	1.87E-10	1.415935646	0.238	0.351	5.62E-07	2
Pigq	2.58E-11	1.41429014	0.084	0.218	7.73E-08	2
Gcc2	1.06E-15	1.400611783	0.18	0.353	3.19E-12	2
Dhrs4	4.38E-11	1.400068844	0.195	0.382	1.31E-07	2
Glmp	1.09E-08	1.399790475	0.613	0.361	3.28E-05	2
Pura	7.48E-07	1.398349458	0.23	0.272	0.002243485	2
Kdm2b	3.57E-12	1.397347635	0.192	0.312	1.07E-08	2
Ptbp2	1.14E-12	1.392093717	0.046	0.288	3.43E-09	2
Arf2	2.52E-13	1.391958884	0.195	0.235	7.55E-10	2
Txnrd2	1.31E-09	1.390944012	0.207	0.275	3.94E-06	2
Acox3	3.76E-17	1.388957546	0.23	0.342	1.13E-13	2
Il10ra	6.51E-16	1.38155035	0.195	0.286	1.95E-12	2
Dnal4	2.28E-11	1.380098715	0.146	0.33	6.84E-08	2
Map2k1	1.09E-06	1.379803335	0.253	0.254	0.003272349	2
Tnip1	4.67E-10	1.377365076	0.268	0.268	1.40E-06	2
Fundc1	1.16E-05	1.369221972	0.33	0.268	0.034827669	2
Gdpd2	1.42E-13	1.361817048	0.042	0.156	4.27E-10	2
Snx30	1.01E-05	1.35797442	0.157	0.227	0.030170049	2
Man2b1	1.09E-07	1.353740397	0.613	0.471	0.000325527	2
Rpusd4	1.25E-05	1.351860579	0.119	0.199	0.037431529	2
Dnaja1	2.32E-08	1.350465225	0.314	0.412	6.96E-05	2
Dennd1c	1.82E-13	1.347117187	0.138	0.316	5.45E-10	2
Mfap3	1.53E-06	1.346752972	0.073	0.25	0.004594274	2
Parvg	1.68E-08	1.344207762	0.123	0.194	5.04E-05	2
Nbeal1	1.37E-10	1.341235877	0.184	0.283	4.11E-07	2
Gm26532	6.83E-11	1.335093522	0.199	0.233	2.05E-07	2
Fth1	8.98E-11	1.334553723	0.613	0.437	2.69E-07	2
Scamp2	8.09E-12	1.333659575	0.628	0.387	2.43E-08	2
Ppp6r3	4.53E-09	1.330582354	0.126	0.25	1.36E-05	2
Hexa	4.21E-27	1.327442993	0.705	0.34	1.26E-23	2
Mbtps1	7.51E-17	1.325988922	0.115	0.353	2.25E-13	2
C330007P06Rik	1.35E-09	1.324234649	0.18	0.357	4.05E-06	2
Tsc22d2	1.91E-13	1.321402896	0.207	0.375	5.73E-10	2
S1pr1	6.43E-07	1.315821859	0.126	0.272	0.001928983	2
Trit1	2.16E-25	1.315687528	0.092	0.312	6.49E-22	2
Alg1	1.23E-08	1.315088502	0.192	0.215	3.69E-05	2
Znrf2	2.25E-10	1.310215188	0.142	0.221	6.76E-07	2
Ctsa	4.32E-21	1.307541526	0.655	0.272	1.30E-17	2
Atp13a2	5.13E-07	1.306903214	0.571	0.239	0.001538751	2
Dnajb9	6.92E-07	1.305648547	0.341	0.261	0.002075428	2
Ube3b	5.49E-11	1.297453964	0.08	0.23	1.65E-07	2
Parp14	9.26E-14	1.293336848	0.218	0.311	2.78E-10	2
Fkbp15	1.59E-11	1.292090281	0.257	0.365	4.76E-08	2
Kpna4	3.32E-08	1.291039724	0.31	0.283	9.95E-05	2
Klf4	5.20E-11	1.290389321	0.318	0.327	1.56E-07	2
Snx11	2.96E-18	1.287901634	0.119	0.318	8.88E-15	2
Map3k8	1.95E-13	1.286908999	0.23	0.336	5.86E-10	2
Emp3	5.88E-06	1.28204646	0.33	0.402	0.017644144	2
Exoc4	2.42E-07	1.275714922	0.172	0.211	0.000726001	2
Adam19	7.29E-07	1.273989741	0.134	0.218	0.002187705	2
Fcer1g	2.33E-33	1.270420961	0.755	0.398	6.98E-30	2
Hmgcs1	1.84E-16	1.269500193	0.146	0.342	5.52E-13	2
Dusp1	5.29E-06	1.267044588	0.36	0.351	0.015878035	2
Ipo8	1.21E-08	1.266302059	0.057	0.32	3.62E-05	2
Eef2k	3.25E-10	1.263799709	0.172	0.279	9.75E-07	2
Ing3	9.87E-13	1.256533332	0.188	0.304	2.96E-09	2
Golph3l	4.36E-08	1.254274803	0.103	0.233	0.000130871	2
Synj1	5.13E-10	1.252440404	0.241	0.318	1.54E-06	2
Stat6	2.24E-06	1.251821923	0.169	0.204	0.006725291	2
Pip5k1c	8.23E-07	1.241681767	0.272	0.265	0.002469509	2
Fam46a	3.17E-14	1.232973965	0.291	0.394	9.52E-11	2
Reep5	1.95E-06	1.225426201	0.54	0.361	0.005845814	2
Bcl2	1.70E-17	1.224996627	0.111	0.307	5.11E-14	2
Zzef1	1.14E-08	1.22165849	0.176	0.278	3.43E-05	2
0610009B22Rik	1.78E-11	1.220859821	0.142	0.253	5.33E-08	2
Tmem159	7.17E-09	1.219448409	0.142	0.224	2.15E-05	2
Irak4	2.31E-17	1.219405482	0.165	0.327	6.93E-14	2
Pou2f1	4.96E-06	1.21784598	0.13	0.239	0.014877109	2
Chd8	1.07E-10	1.212396487	0.153	0.289	3.21E-07	2
Pdlim2	7.76E-08	1.211329284	0.207	0.294	0.000232788	2
Tgfb1	6.22E-15	1.207064316	0.613	0.37	1.87E-11	2
Rrbp1	1.23E-06	1.204133985	0.533	0.288	0.003679077	2
Ddx58	3.14E-27	1.203743264	0.138	0.33	9.43E-24	2
Ifi47	4.52E-12	1.202234765	0.142	0.262	1.36E-08	2
Phka2	9.76E-12	1.199660019	0.18	0.367	2.93E-08	2
Trim30a	1.35E-05	1.199543979	0.333	0.261	0.04038193	2
Tapbpl	1.19E-13	1.199234852	0.107	0.253	3.56E-10	2
Nsf	1.47E-07	1.198642017	0.226	0.306	0.000440094	2
Mau2	4.41E-15	1.193888705	0.123	0.288	1.32E-11	2
Ncoa2	2.45E-11	1.193649912	0.149	0.327	7.35E-08	2
B2m	1.57E-24	1.188222918	0.716	0.423	4.71E-21	2
Ptpn11	3.71E-13	1.187767368	0.184	0.255	1.11E-09	2
Iqgap1	7.86E-13	1.184685707	0.602	0.336	2.36E-09	2
Msl3	9.55E-10	1.179657247	0.184	0.315	2.86E-06	2
Mgrn1	3.85E-15	1.177890083	0.146	0.32	1.15E-11	2
Nek7	1.91E-10	1.177041407	0.195	0.302	5.74E-07	2
Usp3	6.10E-11	1.173660627	0.172	0.289	1.83E-07	2
Lonp2	2.75E-11	1.171399328	0.176	0.274	8.25E-08	2
Usb1	4.78E-19	1.171134934	0.038	0.299	1.43E-15	2
Mavs	4.40E-22	1.170319697	0.061	0.336	1.32E-18	2
Exoc7	1.90E-10	1.170062527	0.192	0.291	5.70E-07	2
Xlr4b	5.16E-15	1.168212353	0.054	0.335	1.55E-11	2
9930111J21Rik2	1.48E-11	1.167870136	0.134	0.286	4.45E-08	2
Adipor1	4.27E-07	1.167553497	0.548	0.311	0.001279972	2
Evi2a	8.33E-09	1.153597436	0.556	0.27	2.50E-05	2
Mettl7a1	1.22E-18	1.153387887	0.054	0.301	3.66E-15	2
Aldh9a1	1.21E-07	1.151138083	0.253	0.283	0.000364462	2
Arl6ip1	1.79E-09	1.148717319	0.613	0.399	5.38E-06	2
Setd3	6.63E-12	1.147675137	0.222	0.301	1.99E-08	2
Crebrf	2.64E-06	1.146654598	0.272	0.304	0.007915956	2
Gm5617	8.82E-07	1.143965271	0.257	0.35	0.002645345	2
Qtrt1	7.64E-10	1.143254476	0.115	0.253	2.29E-06	2
Slc25a36	9.72E-06	1.141256967	0.176	0.218	0.029146562	2
Insig1	7.61E-14	1.140290312	0.257	0.339	2.28E-10	2
Rabgap1	1.96E-11	1.136868612	0.161	0.28	5.88E-08	2
Creb1	4.90E-08	1.132920739	0.18	0.267	0.000146945	2
Kctd5	1.88E-29	1.129827608	0.069	0.433	5.65E-26	2
Fbxo32	2.86E-11	1.128816985	0.303	0.386	8.58E-08	2
Chmp6	4.17E-07	1.123134397	0.253	0.318	0.001251821	2
Csnk1g1	3.58E-07	1.122643822	0.057	0.203	0.001073322	2
Aagab	9.00E-08	1.121571894	0.1	0.259	0.000270064	2
Tmem245	2.18E-08	1.12125606	0.096	0.292	6.54E-05	2
Drg2	1.63E-08	1.115234219	0.149	0.202	4.90E-05	2
Hsp90aa1	5.96E-06	1.107314116	0.349	0.438	0.017877696	2
Rfesd	1.95E-06	1.104111036	0.073	0.315	0.005850049	2
Ccdc43	1.32E-07	1.103248768	0.1	0.225	0.000394767	2
Ptpn18	2.87E-15	1.10280899	0.613	0.368	8.62E-12	2
Tmem164	3.41E-09	1.095917749	0.134	0.291	1.02E-05	2
Tnrc18	5.61E-14	1.094443205	0.096	0.245	1.68E-10	2
Cmc4	2.55E-06	1.092802958	0.069	0.165	0.007645694	2
Ly86	1.47E-11	1.090462853	0.59	0.312	4.42E-08	2
Zfyve21	8.62E-08	1.090143472	0.1	0.224	0.000258533	2
Gbas	7.00E-13	1.087984717	0.169	0.266	2.10E-09	2
Gas7	6.81E-11	1.086058624	0.257	0.309	2.04E-07	2
Zcchc6	4.90E-07	1.085199567	0.352	0.34	0.001471091	2
Pcyt2	1.22E-09	1.084534707	0.146	0.289	3.65E-06	2
Rptor	1.73E-08	1.082226712	0.111	0.224	5.20E-05	2
H2-K1	3.95E-15	1.077034083	0.636	0.407	1.19E-11	2
Pisd	2.25E-13	1.076917316	0.176	0.239	6.75E-10	2
Fam126a	4.60E-11	1.076826095	0.107	0.196	1.38E-07	2
Rgl2	5.85E-08	1.073991859	0.169	0.279	0.000175592	2
Pik3c2a	5.90E-10	1.073637279	0.13	0.295	1.77E-06	2
Tor1aip2	1.96E-11	1.071255094	0.195	0.266	5.89E-08	2
Ube2d1	9.13E-10	1.065970765	0.169	0.321	2.74E-06	2
Secisbp2	7.29E-14	1.065410302	0.192	0.328	2.19E-10	2
Rassf2	1.02E-08	1.065065693	0.161	0.298	3.05E-05	2
Fam134c	3.18E-14	1.0646615	0.1	0.333	9.55E-11	2
Sc5d	3.44E-18	1.063968593	0.084	0.248	1.03E-14	2
Notch1	3.36E-17	1.060110555	0.088	0.208	1.01E-13	2
Hectd1	1.07E-07	1.06002102	0.307	0.3	0.000320213	2
Mga	1.77E-08	1.05641591	0.188	0.21	5.31E-05	2
Atg12	3.56E-12	1.053327011	0.153	0.279	1.07E-08	2
Fam76b	3.57E-07	1.052824654	0.138	0.254	0.001071668	2
Nnt	4.48E-09	1.052220538	0.165	0.302	1.34E-05	2
Ube4a	2.21E-10	1.050600461	0.088	0.273	6.62E-07	2
Trip11	8.59E-07	1.050150277	0.238	0.29	0.002576112	2
Mta3	8.53E-08	1.049240753	0.119	0.266	0.000256036	2
Chd3	4.95E-18	1.046852453	0.23	0.303	1.49E-14	2
Trmt1l	5.59E-08	1.046461221	0.165	0.292	0.000167789	2
Dedd	1.15E-13	1.046408122	0.069	0.249	3.46E-10	2
Ftl1	5.58E-10	1.04629487	0.602	0.432	1.67E-06	2
Npepl1	7.34E-07	1.0456614	0.31	0.341	0.002202558	2
Uvrag	1.13E-05	1.045029036	0.307	0.311	0.033789814	2
9430038I01Rik	3.60E-11	1.044404602	0.176	0.215	1.08E-07	2
B4galt3	4.33E-17	1.043600105	0.08	0.248	1.30E-13	2
Peli1	3.31E-07	1.041471388	0.28	0.264	0.000994317	2
2810474O19Rik	1.26E-07	1.039461178	0.322	0.31	0.000377508	2
Tomm34	1.23E-05	1.037028321	0.215	0.286	0.036809904	2
Dhx40	4.25E-09	1.031364105	0.211	0.312	1.27E-05	2
Themis2	1.27E-21	1.031233654	0.138	0.305	3.80E-18	2
Sp3os	4.51E-19	1.028794628	0.111	0.373	1.35E-15	2
Zbtb20	7.61E-08	1.027875403	0.257	0.319	0.000228205	2
Actr1b	5.10E-12	1.027410001	0.138	0.255	1.53E-08	2
Gskip	6.22E-07	1.024566466	0.134	0.245	0.001866592	2
Sh3gl1	2.83E-07	1.024545596	0.184	0.262	0.000850488	2
Tob2	2.95E-12	1.021959969	0.253	0.302	8.85E-09	2
Anxa2	1.50E-28	1.0219404	0.203	0.362	4.51E-25	2
Htatip2	8.84E-12	1.02143571	0.226	0.277	2.65E-08	2
Gadd45g	2.74E-10	1.014500079	0.299	0.325	8.21E-07	2
Bloc1s1	2.42E-10	1.010965451	0.157	0.224	7.26E-07	2
Slc35c2	8.67E-13	1.010759956	0.211	0.26	2.60E-09	2
Tpd52	2.63E-06	1.010581712	0.513	0.293	0.007890501	2
Cyba	5.42E-20	1.007878611	0.648	0.388	1.63E-16	2
Fam172a	1.39E-14	1.005668638	0.188	0.335	4.18E-11	2
Haghl	7.62E-11	1.004433144	0.13	0.26	2.29E-07	2
Lyrm9	1.98E-07	1.004249603	0.065	0.221	0.000594862	2
Bloc1s6	4.23E-09	1.002663821	0.138	0.272	1.27E-05	2
Slu7	2.76E-09	0.999411758	0.218	0.296	8.29E-06	2
Hmces	7.93E-14	0.999140477	0.103	0.29	2.38E-10	2
mt-Co3	3.19E-14	0.99907138	0.674	0.45	9.56E-11	2
Cyth2	2.54E-07	0.994238244	0.337	0.335	0.000762321	2
Prdx1	1.14E-06	0.992546009	0.525	0.421	0.003422214	2
Phykpl	1.14E-13	0.990516476	0.046	0.254	3.41E-10	2
Med17	9.12E-06	0.989406614	0.13	0.199	0.027374294	2
Rapgef1	2.48E-16	0.988924808	0.126	0.286	7.43E-13	2
Tmem57	9.87E-09	0.984903597	0.261	0.304	2.96E-05	2
Alkbh6	2.92E-19	0.984019771	0.134	0.355	8.76E-16	2
Il4ra	5.49E-16	0.983823765	0.241	0.345	1.65E-12	2
Fam69a	5.93E-06	0.98367501	0.084	0.252	0.017791297	2
Mef2d	2.36E-07	0.983086099	0.284	0.325	0.000707228	2
H2-D1	1.13E-12	0.981757473	0.617	0.419	3.40E-09	2
Clcn3	1.14E-09	0.981417302	0.149	0.301	3.41E-06	2
Ubr1	1.02E-05	0.979431389	0.069	0.18	0.03060137	2
Nol8	9.21E-13	0.978041168	0.107	0.213	2.76E-09	2
Ube3c	7.29E-08	0.976046635	0.08	0.182	0.000218588	2
3110040N11Rik	2.17E-08	0.975918779	0.111	0.293	6.52E-05	2
C1galt1c1	1.21E-08	0.974952797	0.1	0.281	3.62E-05	2
Usp16	8.84E-09	0.974745852	0.284	0.264	2.65E-05	2
Epsti1	5.39E-06	0.97294185	0.556	0.324	0.016178864	2
S100a1	3.85E-08	0.972741819	0.571	0.271	0.000115643	2
Cd9	4.13E-16	0.970690715	0.222	0.386	1.24E-12	2
Clec2i	5.27E-14	0.970344562	0.031	0.191	1.58E-10	2
Sft2d2	6.75E-13	0.964060098	0.211	0.282	2.03E-09	2
Nsrp1	8.64E-10	0.963122486	0.211	0.28	2.59E-06	2
Gm10116	1.00E-07	0.962628041	0.536	0.338	0.000300629	2
Cdk13	2.05E-14	0.961986502	0.142	0.217	6.16E-11	2
Msl2	6.01E-13	0.960709897	0.115	0.217	1.80E-09	2
Dock11	2.57E-11	0.957756797	0.184	0.321	7.70E-08	2
Rc3h1	1.42E-13	0.957250953	0.126	0.275	4.25E-10	2
Ttc7	1.97E-19	0.955689551	0.161	0.324	5.91E-16	2
4833439L19Rik	1.15E-06	0.955647565	0.203	0.237	0.003439973	2
Rint1	1.29E-09	0.953891096	0.1	0.257	3.88E-06	2
Snx4	7.37E-08	0.952904769	0.257	0.271	0.000221179	2
Ocel1	1.35E-12	0.949698875	0.215	0.318	4.04E-09	2
Camkk2	2.69E-14	0.948677331	0.119	0.246	8.06E-11	2
Larp4	1.76E-18	0.946817605	0.169	0.27	5.29E-15	2
Yme1l1	3.66E-07	0.943937766	0.215	0.255	0.00109886	2
Dzip3	1.78E-07	0.942772401	0.065	0.229	0.000533538	2
Ncbp2	9.90E-06	0.942193652	0.234	0.215	0.029704297	2
Thap2	1.62E-08	0.939046319	0.069	0.211	4.85E-05	2
Scimp	3.31E-09	0.938936534	0.077	0.197	9.92E-06	2
Ate1	1.19E-08	0.936713262	0.199	0.316	3.57E-05	2
Bfar	8.75E-14	0.936620603	0.176	0.294	2.63E-10	2
Trip12	3.19E-06	0.935499132	0.28	0.267	0.009569097	2
Patz1	1.91E-07	0.935355704	0.054	0.263	0.000571669	2
2810004N23Rik	2.20E-16	0.933628922	0.157	0.315	6.61E-13	2
Angel2	1.43E-09	0.933286111	0.157	0.262	4.30E-06	2
Ehmt2	4.15E-09	0.932572743	0.23	0.257	1.25E-05	2
St6gal1	4.26E-06	0.930458421	0.096	0.265	0.012768252	2
Tbk1	6.57E-18	0.929396346	0.115	0.268	1.97E-14	2
Snrk	7.11E-08	0.925541874	0.161	0.257	0.000213233	2
Atox1	6.08E-12	0.925487404	0.582	0.386	1.82E-08	2
Gpatch2	7.98E-08	0.924678375	0.111	0.277	0.00023949	2
Vangl2	2.93E-16	0.922296904	0.061	0.135	8.78E-13	2
Jmjd6	2.21E-10	0.92183906	0.184	0.274	6.64E-07	2
Nosip	1.13E-11	0.921483861	0.203	0.298	3.39E-08	2
Cd44	1.64E-08	0.91925188	0.307	0.316	4.93E-05	2
Rab5c	7.74E-09	0.917260367	0.517	0.303	2.32E-05	2
Efcab14	1.19E-07	0.915227934	0.18	0.251	0.00035839	2
Rdm1	6.78E-20	0.914196682	0.115	0.274	2.03E-16	2
Vac14	3.74E-20	0.914168452	0.146	0.324	1.12E-16	2
Cryzl1	3.84E-09	0.911399173	0.176	0.257	1.15E-05	2
Parp2	1.13E-05	0.911124504	0.291	0.309	0.034029305	2
Micu1	9.04E-06	0.910726939	0.291	0.351	0.027124429	2
Xrn1	3.85E-12	0.910243883	0.13	0.248	1.16E-08	2
Glg1	3.10E-09	0.910137892	0.241	0.283	9.29E-06	2
Rrp36	4.69E-13	0.910062978	0.103	0.23	1.41E-09	2
Snapc1	3.63E-10	0.908163501	0.057	0.207	1.09E-06	2
Gsk3a	5.65E-17	0.908156804	0.115	0.277	1.69E-13	2
Mina	3.80E-06	0.907518061	0.103	0.183	0.011408996	2
Akr7a5	6.23E-07	0.907019356	0.276	0.294	0.001870124	2
Fbxo11	3.36E-15	0.904977023	0.203	0.343	1.01E-11	2
Man2a2	2.04E-09	0.902781023	0.057	0.185	6.13E-06	2
9430016H08Rik	2.86E-11	0.899926529	0.18	0.219	8.57E-08	2
Akr1a1	1.10E-23	0.899323403	0.69	0.398	3.30E-20	2
Egr1	1.13E-20	0.898977957	0.195	0.366	3.38E-17	2
Nsd1	2.76E-07	0.898776803	0.241	0.275	0.000828935	2
Sdcbp	4.80E-12	0.898416097	0.59	0.348	1.44E-08	2
Ylpm1	9.93E-09	0.89812941	0.149	0.251	2.98E-05	2
Tmub2	6.31E-07	0.896500525	0.134	0.287	0.001892169	2
Appl1	3.55E-14	0.894995568	0.199	0.335	1.06E-10	2
Gmpr2	2.49E-07	0.893320022	0.299	0.301	0.000747004	2
Lrrc8c	8.08E-06	0.893129016	0.054	0.259	0.024249429	2
Tmem5	9.53E-12	0.892999032	0.241	0.306	2.86E-08	2
Ubl3	5.27E-07	0.891878709	0.586	0.321	0.001580898	2
Eefsec	1.18E-10	0.891607122	0.126	0.266	3.53E-07	2
Med19	2.39E-07	0.890103619	0.142	0.226	0.000716135	2
Fbxw5	6.77E-07	0.89000638	0.138	0.273	0.002031324	2
Kcmf1	1.97E-12	0.888889528	0.249	0.288	5.91E-09	2
Sirt2	2.39E-06	0.887546461	0.602	0.312	0.007167469	2
Bpnt1	8.29E-11	0.883463701	0.077	0.227	2.49E-07	2
Sos2	1.96E-08	0.883007917	0.046	0.286	5.88E-05	2
Kdm3b	1.25E-08	0.879851733	0.069	0.213	3.74E-05	2
Dnajb12	7.88E-19	0.877034905	0.057	0.277	2.36E-15	2
Gne	1.79E-08	0.876629065	0.065	0.277	5.36E-05	2
Kmt2c	2.27E-11	0.875059629	0.165	0.258	6.81E-08	2
Rap1b	5.17E-16	0.874125668	0.602	0.294	1.55E-12	2
2610002M06Rik	2.57E-09	0.872619299	0.107	0.22	7.72E-06	2
Agtrap	1.83E-15	0.871843996	0.169	0.405	5.48E-12	2
Fbxl15	1.19E-13	0.869604894	0.08	0.228	3.57E-10	2
Taok1	3.40E-08	0.868649523	0.215	0.301	0.000102096	2
Car1	1.80E-07	0.864278789	0.038	0.238	0.000540535	2
Coq9	8.63E-20	0.861619035	0.165	0.422	2.59E-16	2
Tlk1	1.51E-07	0.859060918	0.222	0.265	0.000453583	2
Zdhhc13	1.57E-07	0.858737387	0.038	0.161	0.000470447	2
Asl	1.36E-06	0.856189853	0.295	0.266	0.004094929	2
Milr1	5.90E-16	0.853247316	0.234	0.348	1.77E-12	2
Fam98c	8.84E-14	0.851932778	0.195	0.329	2.65E-10	2
Phpt1	5.83E-06	0.851825314	0.257	0.234	0.017486027	2
Vwa9	1.79E-15	0.850574278	0.1	0.31	5.36E-12	2
Irak2	1.77E-07	0.849147694	0.215	0.242	0.000531225	2
Tmem185b	6.62E-28	0.849026051	0.092	0.293	1.99E-24	2
Ggct	7.23E-14	0.846631501	0.107	0.174	2.17E-10	2
Tab2	8.98E-11	0.846113065	0.238	0.388	2.69E-07	2
Thap3	2.82E-11	0.842435667	0.119	0.266	8.46E-08	2
Sp2	3.49E-06	0.840729375	0.069	0.216	0.010478058	2
Zfc3h1	7.89E-16	0.840577504	0.119	0.252	2.37E-12	2
Wars	4.03E-18	0.840318942	0.119	0.315	1.21E-14	2
Zmiz2	6.00E-17	0.838861504	0.199	0.293	1.80E-13	2
Pex14	5.86E-18	0.83819066	0.123	0.278	1.76E-14	2
Rb1	5.92E-07	0.835943355	0.184	0.19	0.001774955	2
Lrif1	3.81E-10	0.833161386	0.088	0.345	1.14E-06	2
Capn7	1.08E-08	0.831333529	0.084	0.233	3.25E-05	2
Il17ra	1.61E-07	0.828384491	0.318	0.268	0.000481581	2
Atf4	2.88E-07	0.82715626	0.356	0.399	0.000865493	2
Ginm1	3.49E-09	0.82299886	0.199	0.289	1.05E-05	2
Prpf39	2.91E-13	0.821815396	0.069	0.283	8.74E-10	2
Stard5	4.96E-17	0.818160829	0.107	0.302	1.49E-13	2
Pigc	5.82E-19	0.814379924	0.065	0.316	1.75E-15	2
Foxn3	1.81E-07	0.812932243	0.253	0.301	0.000543531	2
Rgs5	5.56E-07	0.812109853	0.027	0.191	0.001666657	2
Ngrn	7.13E-06	0.808354114	0.169	0.251	0.021393735	2
Kmt2d	1.52E-15	0.807621717	0.084	0.28	4.56E-12	2
Ostm1	6.10E-11	0.803059518	0.115	0.227	1.83E-07	2
Rnpc3	5.66E-06	0.803003281	0.13	0.26	0.016984411	2
Smarca2	3.22E-12	0.80008054	0.172	0.324	9.66E-09	2
Wbp1	1.67E-08	0.799850647	0.138	0.275	5.02E-05	2
Atp2c1	8.19E-17	0.79971914	0.149	0.355	2.46E-13	2
Hsdl1	1.37E-07	0.798846388	0.13	0.254	0.000411803	2
Phf12	1.62E-05	0.797511511	0.1	0.224	0.048574268	2
Ercc8	3.67E-13	0.796833556	0.038	0.315	1.10E-09	2
Pard6a	1.33E-06	0.796116125	0.054	0.213	0.004002704	2
Prkab1	1.35E-05	0.795862778	0.119	0.166	0.040611581	2
Kat5	7.95E-08	0.794881198	0.149	0.242	0.000238522	2
mt-Co2	2.55E-11	0.794242519	0.613	0.418	7.65E-08	2
Zfp638	4.97E-06	0.792118104	0.199	0.262	0.014913466	2
Tradd	4.76E-09	0.791061049	0.195	0.301	1.43E-05	2
Slc25a37	2.49E-12	0.790109911	0.169	0.342	7.47E-09	2
Wdr45b	6.21E-08	0.787496648	0.272	0.315	0.000186242	2
Ap3m1	4.27E-08	0.78678613	0.103	0.247	0.000127984	2
Fam58b	3.16E-08	0.785611823	0.1	0.168	9.49E-05	2
Tmem256	6.52E-15	0.785049845	0.586	0.317	1.96E-11	2
Ccdc32	9.80E-10	0.783154231	0.096	0.232	2.94E-06	2
Sirt3	5.29E-08	0.781790751	0.057	0.207	0.000158815	2
Ap3b1	9.72E-06	0.778624007	0.314	0.35	0.029146568	2
Kdm7a	1.02E-13	0.777706728	0.268	0.293	3.07E-10	2
Mtmr3	2.05E-16	0.777131106	0.088	0.226	6.16E-13	2
Nde1	3.19E-12	0.775172202	0.111	0.235	9.57E-09	2
Efhd2	1.27E-06	0.774989857	0.579	0.341	0.003805948	2
Wdr83	4.17E-10	0.773387755	0.134	0.228	1.25E-06	2
Man2a1	2.26E-13	0.768235005	0.149	0.299	6.77E-10	2
Ngly1	9.22E-12	0.767536549	0.176	0.322	2.77E-08	2
Slc35b2	7.94E-11	0.766377983	0.287	0.406	2.38E-07	2
Tsen15	6.59E-20	0.764395829	0.096	0.308	1.98E-16	2
Rhog	1.66E-05	0.764038996	0.544	0.315	0.049711526	2
Ireb2	1.05E-15	0.76245418	0.069	0.305	3.16E-12	2
Zfp639	7.54E-08	0.761854159	0.161	0.272	0.000226268	2
Crnkl1	6.45E-13	0.759349439	0.165	0.289	1.93E-09	2
Arrdc1	1.69E-07	0.758957176	0.203	0.275	0.000506215	2
Ppcdc	3.87E-07	0.758618106	0.13	0.233	0.001159707	2
Ubr2	2.53E-15	0.75839514	0.195	0.365	7.60E-12	2
B4galt1	9.88E-06	0.757240363	0.291	0.276	0.029644056	2
2310001H17Rik	1.46E-09	0.756344275	0.215	0.329	4.39E-06	2
Rab3gap1	1.19E-19	0.755439434	0.1	0.337	3.57E-16	2
Parg	3.70E-13	0.754909526	0.107	0.318	1.11E-09	2
Cyb561d2	3.32E-07	0.753596071	0.264	0.291	0.000994702	2
Shoc2	7.81E-13	0.752611047	0.123	0.181	2.34E-09	2
Tnks2	1.01E-05	0.752453879	0.253	0.277	0.030159845	2
Hook3	2.14E-08	0.750642078	0.241	0.274	6.43E-05	2
Ilf3	4.76E-13	0.75059954	0.169	0.201	1.43E-09	2
Phf21a	1.59E-16	0.75004458	0.1	0.311	4.78E-13	2
Dnajc24	7.94E-07	0.749126174	0.207	0.28	0.002382292	2
Ntmt1	3.48E-10	0.749092994	0.18	0.257	1.04E-06	2
Epn1	1.07E-06	0.748239358	0.582	0.303	0.003221824	2
Ndfip2	2.94E-08	0.744448593	0.276	0.342	8.83E-05	2
Tmem199	5.50E-09	0.742805462	0.199	0.296	1.65E-05	2
Abhd17b	1.43E-08	0.742305421	0.088	0.268	4.29E-05	2
Cers5	2.95E-13	0.741528979	0.18	0.292	8.84E-10	2
Pex7	1.99E-14	0.737833421	0.195	0.313	5.96E-11	2
Arl4a	2.59E-11	0.737554813	0.276	0.307	7.76E-08	2
Rictor	2.79E-12	0.73748107	0.069	0.246	8.37E-09	2
Rnf114	8.06E-09	0.736375129	0.218	0.328	2.42E-05	2
Rdh14	1.98E-12	0.735262907	0.169	0.27	5.95E-09	2
Itsn2	5.09E-08	0.733876785	0.272	0.301	0.0001528	2
Herc2	2.74E-16	0.73047085	0.203	0.418	8.22E-13	2
Gripap1	5.31E-07	0.73021208	0.253	0.268	0.001591758	2
Sgk1	4.09E-06	0.728674557	0.364	0.324	0.012284389	2
Kitl	2.17E-09	0.725967307	0.027	0.172	6.51E-06	2
Rnf216	1.61E-06	0.725213982	0.211	0.234	0.00481771	2
Nudt19	2.02E-07	0.724102654	0.203	0.243	0.000605962	2
Nt5c2	1.35E-05	0.723281722	0.253	0.271	0.040598041	2
Hscb	4.34E-06	0.721537027	0.303	0.212	0.013007856	2
Maz	2.50E-11	0.721485101	0.203	0.317	7.51E-08	2
Trmt13	4.09E-06	0.719572948	0.073	0.169	0.012275752	2
Rbm26	7.37E-12	0.718322501	0.215	0.271	2.21E-08	2
Rnf5	2.29E-10	0.71611658	0.157	0.257	6.87E-07	2
Smad2	2.34E-10	0.715826996	0.169	0.267	7.02E-07	2
Sertad1	1.23E-07	0.71265332	0.345	0.321	0.00036827	2
Zscan21	2.71E-16	0.712058713	0.034	0.213	8.12E-13	2
Pja2	2.08E-18	0.71118382	0.115	0.338	6.24E-15	2
Dtd1	4.81E-12	0.710715006	0.092	0.228	1.44E-08	2
Pdxdc1	4.11E-12	0.708805453	0.157	0.198	1.23E-08	2
Endou	9.36E-07	0.708225716	0.111	0.192	0.002806949	2
Ap1s2	7.74E-06	0.707449244	0.307	0.311	0.023227495	2
mt-Atp8	2.09E-07	0.705617924	0.276	0.272	0.000626302	2
Nfx1	4.71E-12	0.703417537	0.153	0.248	1.41E-08	2
Galnt7	9.01E-26	0.703315197	0.092	0.376	2.70E-22	2
Sh2b3	5.60E-08	0.701993304	0.276	0.358	0.000168133	2
Crot	4.23E-08	0.70083915	0.08	0.226	0.000126826	2
Ankrd9	3.98E-06	0.700660611	0.042	0.251	0.011935162	2
Fyb	9.21E-06	0.700589159	0.567	0.417	0.027626395	2
Cwc27	2.40E-14	0.698228035	0.115	0.271	7.21E-11	2
Tox4	1.57E-07	0.692290815	0.307	0.339	0.000470448	2
Cic	5.99E-10	0.692220546	0.18	0.21	1.80E-06	2
Klf7	1.26E-08	0.689610161	0.272	0.345	3.78E-05	2
Zfp524	2.51E-11	0.687939923	0.149	0.304	7.53E-08	2
Pafah1b2	4.44E-06	0.686912017	0.226	0.288	0.013312259	2
Baz2a	1.58E-07	0.686808053	0.138	0.246	0.000474193	2
Nucb2	1.45E-12	0.685773644	0.23	0.35	4.34E-09	2
Gm13157	1.77E-11	0.685666313	0.103	0.298	5.30E-08	2
Zfyve19	2.28E-14	0.68480476	0.111	0.306	6.85E-11	2
Zc3h10	4.23E-10	0.684602338	0.077	0.269	1.27E-06	2
Alkbh5	1.16E-11	0.684305903	0.203	0.264	3.47E-08	2
Stat3	1.48E-05	0.684077664	0.33	0.336	0.044297847	2
Pan3	6.45E-08	0.682000658	0.169	0.255	0.000193607	2
Map2k7	1.04E-13	0.681045772	0.096	0.242	3.11E-10	2
Ubfd1	4.47E-07	0.680197221	0.215	0.265	0.001342217	2
Ankhd1	3.12E-06	0.676847492	0.307	0.308	0.009357287	2
Cep170	6.38E-12	0.676787925	0.165	0.342	1.91E-08	2
Litaf	1.10E-08	0.675050277	0.575	0.362	3.29E-05	2
Rnf14	1.12E-15	0.674618796	0.146	0.307	3.35E-12	2
Sptan1	1.24E-18	0.674535846	0.13	0.3	3.71E-15	2
Prpsap1	1.41E-06	0.674148161	0.234	0.293	0.004216952	2
Tap2	1.81E-09	0.673749448	0.165	0.313	5.44E-06	2
Helz	1.47E-10	0.672711797	0.157	0.285	4.40E-07	2
1600012H06Rik	4.59E-19	0.672227384	0.1	0.33	1.38E-15	2
Anapc1	2.99E-10	0.671773486	0.111	0.21	8.96E-07	2
Cdip1	6.53E-10	0.671252149	0.123	0.314	1.96E-06	2
Gtpbp6	5.97E-07	0.669798597	0.077	0.205	0.001791843	2
Spi1	1.19E-06	0.66943498	0.579	0.34	0.003579991	2
Ap3d1	5.39E-12	0.66926146	0.238	0.287	1.62E-08	2
Trim5	1.78E-15	0.666646066	0.019	0.169	5.35E-12	2
S100a6	1.41E-43	0.666284609	0.142	0.403	4.22E-40	2
Cdpf1	7.69E-19	0.666119191	0.146	0.306	2.31E-15	2
Rps29	1.51E-05	0.665199238	0.582	0.43	0.04530943	2
Rchy1	1.39E-05	0.665125285	0.322	0.355	0.041681394	2
Cxxc1	7.44E-08	0.663559868	0.123	0.285	0.000223256	2
Lars	6.07E-07	0.66296812	0.276	0.242	0.001821252	2
Gpatch8	1.36E-06	0.662202938	0.153	0.229	0.004082909	2
Gm6483	5.46E-12	0.661984913	0.165	0.298	1.64E-08	2
Kdsr	8.87E-14	0.661905101	0.077	0.292	2.66E-10	2
Nfkbia	3.03E-08	0.661395057	0.33	0.425	9.09E-05	2
Rad17	1.46E-12	0.661204065	0.092	0.326	4.38E-09	2
Taf1b	1.91E-07	0.661170437	0.103	0.268	0.000573474	2
Sepw1	5.88E-07	0.660752145	0.548	0.4	0.00176423	2
mt-Atp6	1.13E-08	0.660011023	0.613	0.424	3.39E-05	2
Med27	1.55E-14	0.658351668	0.138	0.245	4.65E-11	2
Bsdc1	4.36E-14	0.658194621	0.092	0.279	1.31E-10	2
1810032O08Rik	2.35E-09	0.656785499	0.05	0.239	7.04E-06	2
Trim26	1.41E-05	0.656596932	0.169	0.244	0.04222633	2
Lypla1	2.10E-10	0.656425613	0.184	0.254	6.29E-07	2
Nmt2	9.07E-09	0.654886501	0.088	0.218	2.72E-05	2
Itgb3bp	1.15E-18	0.654677776	0.111	0.348	3.44E-15	2
Ints12	5.40E-19	0.654001882	0.165	0.368	1.62E-15	2
Smndc1	1.06E-07	0.651944894	0.249	0.293	0.000317523	2
Smim4	2.04E-10	0.64875567	0.245	0.317	6.12E-07	2
Qrich1	2.35E-08	0.645954824	0.188	0.306	7.04E-05	2
S100a10	1.58E-28	0.645651707	0.172	0.421	4.74E-25	2
Aida	4.92E-17	0.645638475	0.115	0.269	1.47E-13	2
Gtf2i	7.36E-13	0.642797929	0.18	0.297	2.21E-09	2
Cotl1	9.95E-06	0.641811071	0.533	0.392	0.029845319	2
Capg	1.42E-29	0.638020972	0.195	0.425	4.27E-26	2
Naa35	6.62E-13	0.637478452	0.165	0.253	1.99E-09	2
Manea	1.91E-10	0.633185275	0.05	0.403	5.74E-07	2
Dcaf13	7.88E-11	0.632925994	0.176	0.247	2.36E-07	2
Zhx1	2.09E-07	0.630605509	0.077	0.207	0.000627533	2
Nudt1	6.67E-15	0.6300408	0.084	0.213	2.00E-11	2
Mthfs	1.74E-10	0.626847901	0.192	0.277	5.22E-07	2
Znhit6	3.69E-21	0.625180061	0.103	0.273	1.11E-17	2
Nop9	1.22E-08	0.624406113	0.188	0.205	3.66E-05	2
Pycr2	2.73E-10	0.620621511	0.169	0.28	8.19E-07	2
Asph	4.91E-13	0.62016294	0.295	0.45	1.47E-09	2
Socs3	1.29E-15	0.619415148	0.261	0.379	3.88E-12	2
Cisd3	2.99E-13	0.618699646	0.153	0.315	8.98E-10	2
Tbl1xr1	1.31E-14	0.614681664	0.138	0.236	3.94E-11	2
Pex19	1.76E-08	0.609768977	0.169	0.251	5.29E-05	2
BC017643	7.25E-07	0.609129941	0.207	0.304	0.002173765	2
Rad9a	4.83E-07	0.608751415	0.05	0.216	0.001449918	2
Nav2	6.68E-11	0.606936603	0.115	0.254	2.00E-07	2
Cnep1r1	1.27E-10	0.604740242	0.107	0.221	3.80E-07	2
Ly9	3.10E-15	0.603232536	0.199	0.296	9.29E-12	2
Rspry1	2.02E-12	0.601755169	0.073	0.263	6.05E-09	2
Zbtb1	3.89E-11	0.601644238	0.088	0.252	1.17E-07	2
Galt	1.94E-19	0.600796261	0.138	0.358	5.81E-16	2
Lyrm5	4.09E-15	0.60060352	0.065	0.357	1.23E-11	2
Sel1l	4.87E-11	0.596860302	0.276	0.286	1.46E-07	2
Ttf1	1.29E-14	0.596462997	0.111	0.298	3.87E-11	2
Gucd1	2.89E-08	0.59637226	0.092	0.201	8.67E-05	2
Rabl6	1.11E-05	0.595911217	0.307	0.242	0.033214879	2
Dnajc4	8.32E-07	0.593482754	0.195	0.188	0.002494587	2
Ccndbp1	1.43E-05	0.593035291	0.257	0.295	0.042863548	2
Dpf2	3.38E-09	0.592667746	0.172	0.278	1.01E-05	2
Zfp62	2.53E-06	0.592436401	0.088	0.252	0.007599248	2
Rpp30	8.21E-10	0.59224459	0.207	0.239	2.46E-06	2
Pik3ca	7.66E-13	0.589872105	0.126	0.276	2.30E-09	2
Ugp2	1.64E-07	0.588348062	0.284	0.265	0.000493358	2
Ctps2	2.58E-08	0.587702639	0.157	0.235	7.75E-05	2
Mkks	1.55E-11	0.586134324	0.222	0.266	4.65E-08	2
Pik3cd	8.97E-13	0.585263358	0.142	0.291	2.69E-09	2
Crem	1.35E-06	0.583859801	0.368	0.425	0.004036682	2
Smpd2	1.55E-05	0.583717265	0.08	0.191	0.046620298	2
Rbm18	6.23E-14	0.583176557	0.096	0.301	1.87E-10	2
Nfs1	8.52E-10	0.582342707	0.188	0.291	2.56E-06	2
Amn1	3.83E-07	0.582318134	0.111	0.251	0.001149492	2
Marf1	7.21E-10	0.582258531	0.149	0.288	2.16E-06	2
Emc8	1.38E-06	0.58221636	0.337	0.29	0.004149413	2
Cnppd1	9.08E-06	0.581518907	0.33	0.357	0.027225971	2
Rrn3	5.48E-14	0.58121247	0.088	0.233	1.64E-10	2
Zfp644	7.89E-09	0.580609913	0.276	0.32	2.37E-05	2
Abcd1	2.09E-08	0.579144564	0.123	0.256	6.26E-05	2
Cblb	9.50E-11	0.578574658	0.034	0.271	2.85E-07	2
Mynn	8.76E-06	0.578201467	0.05	0.25	0.026289246	2
Fam208a	1.31E-13	0.57765384	0.088	0.237	3.94E-10	2
Tmem168	8.55E-12	0.577486425	0.149	0.262	2.57E-08	2
Cdkn1b	8.89E-09	0.575327035	0.115	0.32	2.67E-05	2
Zfr	6.03E-08	0.574967155	0.291	0.292	0.000180841	2
Xiap	1.77E-11	0.573565941	0.199	0.302	5.30E-08	2
Suclg2	2.84E-19	0.572744223	0.157	0.317	8.52E-16	2
Dmxl1	2.35E-12	0.571992078	0.245	0.349	7.05E-09	2
Gm5160	4.67E-26	0.570818341	0.011	0.142	1.40E-22	2
Mical1	2.42E-22	0.568094278	0.126	0.459	7.26E-19	2
Lin7c	7.07E-09	0.567955437	0.169	0.265	2.12E-05	2
Chp1	2.52E-06	0.567455099	0.245	0.271	0.007555787	2
Gpd2	3.60E-25	0.566959393	0.146	0.319	1.08E-21	2
Ccar1	9.67E-06	0.56646522	0.314	0.286	0.029018534	2
Tjap1	7.12E-13	0.566011093	0.073	0.199	2.14E-09	2
Vapa	1.32E-05	0.56513871	0.494	0.284	0.039488792	2
Trabd	4.43E-09	0.563930178	0.226	0.28	1.33E-05	2
Dync1li1	2.18E-10	0.563340362	0.234	0.277	6.53E-07	2
Ing1	5.15E-11	0.56258861	0.161	0.305	1.55E-07	2
Tvp23b	6.77E-10	0.562297869	0.134	0.242	2.03E-06	2
Lpcat1	1.01E-15	0.561797492	0.18	0.345	3.02E-12	2
Cpsf3l	1.36E-15	0.561106024	0.195	0.356	4.09E-12	2
Coro7	7.09E-06	0.560501436	0.153	0.271	0.021276544	2
Mbtd1	6.19E-11	0.558884006	0.169	0.307	1.86E-07	2
Dnaaf2	2.01E-08	0.558777485	0.034	0.182	6.02E-05	2
Fdps	6.96E-11	0.557115937	0.238	0.28	2.09E-07	2
Stk10	7.05E-07	0.555907866	0.084	0.218	0.002114874	2
Agpat2	2.01E-12	0.55572899	0.226	0.295	6.04E-09	2
Plrg1	3.11E-08	0.554280391	0.1	0.213	9.33E-05	2
Gbf1	1.81E-12	0.553884454	0.195	0.338	5.44E-09	2
Lgals3	1.56E-06	0.553381126	0.352	0.33	0.004690989	2
Mlxip	9.50E-15	0.55240682	0.119	0.277	2.85E-11	2
Rbbp6	1.51E-06	0.550853602	0.387	0.317	0.004522587	2
Mrpl3	6.52E-07	0.549883791	0.234	0.246	0.001955383	2
Ifrd1	1.03E-05	0.549556593	0.375	0.309	0.03080884	2
Tuba1b	1.46E-05	0.549530294	0.51	0.36	0.04377108	2
Hnrnpa0	4.83E-09	0.547075081	0.349	0.367	1.45E-05	2
Vapb	1.48E-05	0.545073336	0.368	0.386	0.044297856	2
Kmt2a	1.30E-08	0.544378876	0.157	0.288	3.91E-05	2
Stx6	5.42E-12	0.540532037	0.188	0.239	1.63E-08	2
Adgre5	9.74E-11	0.539978681	0.337	0.333	2.92E-07	2
Hspb11	2.96E-15	0.539791635	0.203	0.325	8.89E-12	2
Ube2l6	3.33E-12	0.539781019	0.218	0.263	9.99E-09	2
mt-Co1	1.57E-05	0.539140437	0.559	0.445	0.046992571	2
Nfkbid	5.92E-13	0.538851733	0.226	0.358	1.78E-09	2
Gmip	7.54E-10	0.535637083	0.226	0.336	2.26E-06	2
Mllt10	3.34E-08	0.534886451	0.238	0.254	0.000100118	2
D1Ertd622e	5.45E-10	0.534369774	0.195	0.259	1.64E-06	2
Gem	1.36E-07	0.53029895	0.057	0.343	0.000407884	2
Gm28875	3.46E-23	0.529146151	0.065	0.288	1.04E-19	2
Arfip2	1.09E-20	0.528530812	0.111	0.393	3.28E-17	2
Tmem19	7.62E-19	0.528115017	0.103	0.289	2.29E-15	2
Trim12a	6.52E-14	0.528026667	0.038	0.182	1.96E-10	2
Coa4	5.92E-15	0.527569652	0.115	0.227	1.78E-11	2
Clk4	1.64E-07	0.526124704	0.226	0.281	0.000493358	2
Prpf8	1.85E-08	0.524773663	0.234	0.268	5.56E-05	2
Irf1	5.01E-08	0.524419445	0.172	0.288	0.000150307	2
Wac	4.32E-09	0.523657633	0.284	0.281	1.30E-05	2
Smg1	2.22E-08	0.522959243	0.138	0.214	6.66E-05	2
Lxn	4.90E-13	0.522949051	0.199	0.359	1.47E-09	2
Pdia4	2.79E-06	0.519938984	0.268	0.268	0.008360972	2
Lpgat1	1.45E-08	0.518156149	0.107	0.271	4.35E-05	2
Tpst1	5.66E-22	0.517731654	0.107	0.275	1.70E-18	2
Prpf4	7.43E-13	0.517620943	0.077	0.248	2.23E-09	2
Rab10os	1.65E-09	0.515752417	0.28	0.305	4.96E-06	2
Armc10	1.28E-07	0.514470832	0.08	0.192	0.000384506	2
Tmem203	2.91E-10	0.514341135	0.218	0.301	8.72E-07	2
Hnrnpul2	1.43E-07	0.513838395	0.318	0.306	0.000427673	2
Atxn2l	2.96E-11	0.512648769	0.146	0.253	8.88E-08	2
Ccdc127	2.53E-15	0.509644862	0.092	0.277	7.58E-12	2
Ptpn6	5.54E-06	0.50943351	0.559	0.36	0.016617276	2
Ccnk	2.79E-15	0.508400423	0.107	0.186	8.37E-12	2
Irf2bpl	7.79E-15	0.508372622	0.084	0.245	2.34E-11	2
Timm21	3.77E-09	0.508358095	0.146	0.274	1.13E-05	2
Tmem68	1.98E-09	0.508299318	0.054	0.192	5.95E-06	2
Xrcc1	1.89E-06	0.507373221	0.188	0.211	0.005658193	2
Nfat5	7.10E-10	0.506654437	0.268	0.303	2.13E-06	2
Ecd	3.16E-13	0.506122559	0.103	0.283	9.49E-10	2
Plk2	3.29E-19	0.504903983	0.172	0.242	9.87E-16	2
Rbm15	5.03E-19	0.502861108	0.115	0.241	1.51E-15	2
2410004B18Rik	4.33E-19	0.502601838	0.153	0.356	1.30E-15	2
Rabac1	1.02E-05	0.502399008	0.529	0.356	0.03059104	2
Numa1	2.80E-11	0.501540142	0.207	0.261	8.39E-08	2
Ubald1	9.89E-10	0.501177321	0.215	0.301	2.97E-06	2
Rnf167	5.32E-06	0.498156414	0.215	0.27	0.015955505	2
Uap1	1.48E-15	0.497568917	0.211	0.355	4.44E-12	2
Nabp1	4.55E-24	0.497496875	0.115	0.289	1.37E-20	2
Miip	1.89E-08	0.495539958	0.092	0.229	5.66E-05	2
Spag7	1.27E-08	0.494363357	0.192	0.275	3.80E-05	2
Atp6v1h	9.70E-11	0.494200264	0.318	0.336	2.91E-07	2
mt-Nd1	1.23E-06	0.492536604	0.571	0.421	0.003694029	2
Myo1c	1.07E-05	0.49177528	0.257	0.258	0.032222993	2
Ifi27l2a	1.77E-14	0.491327486	0.257	0.359	5.30E-11	2
Ncbp3	7.04E-11	0.491200436	0.077	0.265	2.11E-07	2
Abhd10	4.31E-21	0.490446745	0.092	0.297	1.29E-17	2
Irf9	4.60E-09	0.489630278	0.157	0.258	1.38E-05	2
Was	9.37E-08	0.489448917	0.276	0.308	0.000280957	2
Aptx	1.44E-12	0.489285022	0.149	0.271	4.31E-09	2
Rpa2	1.62E-06	0.48886466	0.33	0.246	0.004858315	2
Traf7	3.69E-08	0.488615485	0.18	0.277	0.000110668	2
Slc39a7	6.16E-06	0.487987315	0.31	0.324	0.018480971	2
Klhdc4	2.45E-15	0.48787135	0.077	0.246	7.36E-12	2
Ints7	2.35E-11	0.487157919	0.08	0.23	7.04E-08	2
Mmp13	2.25E-06	0.486895055	0.188	0.259	0.00675686	2
Hccs	5.84E-17	0.486300617	0.234	0.379	1.75E-13	2
3110002H16Rik	1.13E-11	0.486085972	0.08	0.289	3.40E-08	2
Tbl1x	3.33E-14	0.485896427	0.203	0.353	1.00E-10	2
Kdm5a	3.08E-12	0.484325959	0.207	0.286	9.25E-09	2
Arpc3	2.73E-07	0.484250969	0.594	0.415	0.000819952	2
Zfpl1	1.06E-08	0.483633739	0.203	0.232	3.18E-05	2
Hddc2	1.76E-06	0.483474349	0.115	0.206	0.005292474	2
Cactin	7.98E-08	0.483049374	0.096	0.295	0.00023949	2
Rfc1	5.23E-07	0.482176218	0.268	0.295	0.001569512	2
Btrc	3.92E-07	0.480013385	0.054	0.221	0.001175419	2
Rfwd2	5.71E-08	0.479010303	0.199	0.214	0.000171331	2
Ttc4	4.45E-12	0.478306829	0.13	0.248	1.34E-08	2
Ap2b1	1.13E-08	0.477572049	0.272	0.274	3.38E-05	2
Dcun1d1	7.41E-11	0.474580715	0.176	0.297	2.22E-07	2
Lmbr1l	1.18E-13	0.47456015	0.046	0.354	3.53E-10	2
Ctss	1.36E-08	0.474281458	0.575	0.359	4.07E-05	2
Bpgm	2.54E-17	0.47315035	0.08	0.267	7.63E-14	2
Golga3	3.27E-14	0.473022685	0.1	0.233	9.80E-11	2
1190007I07Rik	3.18E-08	0.472161347	0.115	0.23	9.55E-05	2
Knop1	7.47E-07	0.471760066	0.207	0.251	0.002240117	2
Ypel5	1.31E-05	0.471066149	0.23	0.269	0.039173464	2
Exoc5	2.94E-13	0.471032932	0.218	0.373	8.81E-10	2
Pecam1	1.28E-09	0.4705843	0.054	0.192	3.85E-06	2
Rbmx2	8.43E-17	0.470065868	0.077	0.292	2.53E-13	2
Rprd2	1.32E-16	0.469624783	0.05	0.301	3.96E-13	2
Hdgfrp2	4.78E-11	0.468776827	0.126	0.26	1.44E-07	2
Upf3b	3.64E-07	0.468477433	0.215	0.28	0.001091264	2
Syap1	4.50E-16	0.46650795	0.169	0.286	1.35E-12	2
Rnf157	1.08E-15	0.463332169	0.069	0.38	3.23E-12	2
Vps4a	3.92E-10	0.463096369	0.218	0.328	1.18E-06	2
Ccdc186	9.79E-21	0.462539234	0.157	0.336	2.94E-17	2
Rad50	4.18E-07	0.46167896	0.261	0.235	0.001253743	2
Dcaf7	4.37E-14	0.461556505	0.142	0.275	1.31E-10	2
Cand1	9.19E-11	0.46146727	0.134	0.203	2.76E-07	2
Adsl	4.69E-19	0.461400253	0.157	0.295	1.41E-15	2
4932438A13Rik	4.47E-12	0.461270584	0.203	0.267	1.34E-08	2
Cds2	2.00E-13	0.461044332	0.077	0.259	6.00E-10	2
Morc3	8.20E-14	0.460987069	0.142	0.27	2.46E-10	2
Lpp	4.68E-15	0.459948772	0.123	0.263	1.40E-11	2
Trpv2	2.77E-11	0.459225185	0.103	0.236	8.30E-08	2
Dhps	5.11E-07	0.459140669	0.253	0.275	0.001532903	2
Gpatch11	8.41E-17	0.458945411	0.142	0.291	2.52E-13	2
Rsrc1	6.86E-08	0.456751508	0.264	0.304	0.000205898	2
Chd2	7.97E-06	0.456303441	0.345	0.336	0.023920443	2
Ube2h	7.92E-11	0.454109929	0.165	0.317	2.38E-07	2
Plin3	1.04E-10	0.453945419	0.268	0.442	3.13E-07	2
Dera	6.32E-06	0.453937105	0.318	0.289	0.018952704	2
Slc25a17	1.14E-14	0.452801091	0.195	0.35	3.41E-11	2
Nmt1	1.46E-05	0.452269215	0.356	0.26	0.043945999	2
Gatad1	9.59E-14	0.452116734	0.23	0.282	2.88E-10	2
Oxld1	7.66E-11	0.451908329	0.088	0.187	2.30E-07	2
Atg4d	8.44E-14	0.450729517	0.088	0.278	2.53E-10	2
Bnip1	1.79E-16	0.450491972	0.142	0.304	5.38E-13	2
Odf2	2.70E-12	0.44915871	0.119	0.293	8.09E-09	2
Mecp2	2.22E-17	0.446680076	0.103	0.273	6.66E-14	2
Zfp68	5.87E-06	0.443893612	0.111	0.247	0.017613626	2
Gin1	7.07E-14	0.443566097	0.08	0.248	2.12E-10	2
1110059G10Rik	6.77E-07	0.442045289	0.176	0.237	0.002030558	2
Arid5a	6.21E-06	0.43875424	0.199	0.259	0.018621946	2
Nprl2	9.61E-12	0.438410457	0.061	0.262	2.88E-08	2
Dph5	3.24E-10	0.437724784	0.126	0.273	9.72E-07	2
Coasy	9.12E-15	0.436420617	0.134	0.342	2.74E-11	2
Grhpr	1.61E-15	0.434414029	0.092	0.265	4.82E-12	2
D16Ertd472e	1.59E-13	0.434409664	0.069	0.283	4.78E-10	2
Clec1b	4.74E-17	0.433489373	0.011	0.212	1.42E-13	2
Rprd1b	1.40E-05	0.433288978	0.073	0.229	0.041960005	2
Tmx2	3.11E-14	0.432886019	0.149	0.332	9.33E-11	2
Rac1	1.74E-08	0.432838693	0.567	0.322	5.22E-05	2
Ift52	1.59E-08	0.431343196	0.13	0.245	4.76E-05	2
Smek1	2.67E-07	0.431301015	0.103	0.224	0.000801641	2
Gpr108	6.51E-10	0.430626678	0.226	0.291	1.95E-06	2
Urod	2.80E-13	0.430565088	0.245	0.331	8.40E-10	2
Brk1	1.31E-07	0.430400503	0.579	0.402	0.000392568	2
Mettl2	7.96E-17	0.429643611	0.065	0.264	2.39E-13	2
Edem2	2.01E-06	0.429641679	0.33	0.292	0.006024122	2
Osbpl9	1.13E-06	0.429173834	0.257	0.292	0.003400766	2
Gon4l	1.01E-09	0.427040913	0.195	0.244	3.03E-06	2
Slc25a19	8.07E-16	0.422734974	0.149	0.342	2.42E-12	2
Mtif3	2.49E-17	0.422541817	0.046	0.277	7.48E-14	2
Chchd5	3.75E-16	0.422322682	0.195	0.371	1.12E-12	2
Ttyh3	1.61E-12	0.42087107	0.18	0.258	4.84E-09	2
Casp8ap2	1.93E-11	0.419864956	0.138	0.295	5.80E-08	2
Bambi	2.24E-25	0.417606142	0.1	0.216	6.73E-22	2
Atxn7l3	1.57E-17	0.416655746	0.069	0.277	4.70E-14	2
Ash1l	3.96E-08	0.41442699	0.245	0.303	0.000118898	2
Pcmtd1	6.23E-10	0.413948646	0.203	0.309	1.87E-06	2
Cdipt	4.20E-06	0.413574671	0.264	0.278	0.012594646	2
Ctdsp2	8.80E-08	0.413161911	0.241	0.306	0.000264131	2
Mknk2	1.74E-06	0.410853498	0.36	0.342	0.005216031	2
Copg2	3.22E-16	0.403502325	0.103	0.221	9.67E-13	2
Arfgap1	2.26E-08	0.403417063	0.13	0.252	6.78E-05	2
Cnot6l	1.76E-06	0.402294094	0.245	0.27	0.00528094	2
Thoc6	3.63E-07	0.401036384	0.245	0.265	0.001088743	2
Pmpca	1.67E-07	0.400966059	0.149	0.201	0.000500439	2
Ltv1	2.40E-09	0.400421313	0.261	0.245	7.19E-06	2
Cmc1	1.47E-09	0.400143819	0.253	0.301	4.41E-06	2
Vamp7	4.71E-08	0.398575928	0.123	0.186	0.000141308	2
Spin1	1.14E-11	0.397222506	0.13	0.28	3.42E-08	2
Kdm5b	4.55E-20	0.394991846	0.069	0.314	1.36E-16	2
Senp7	2.99E-06	0.393978333	0.08	0.28	0.008966218	2
Efr3a	5.26E-07	0.393187433	0.276	0.336	0.001578494	2
Brd7	1.73E-07	0.392248177	0.33	0.325	0.000517755	2
Usp7	5.14E-07	0.392086387	0.172	0.216	0.001543445	2
Npepps	2.10E-17	0.389982669	0.199	0.35	6.30E-14	2
Nr2c2	2.18E-10	0.389275391	0.096	0.26	6.55E-07	2
Elp5	6.12E-06	0.388272104	0.211	0.239	0.018372741	2
Cbfb	5.21E-07	0.387935732	0.272	0.237	0.001564146	2
Tyrobp	1.38E-07	0.386937585	0.609	0.417	0.000412788	2
Cnot1	5.53E-07	0.386075884	0.199	0.232	0.001659709	2
Psmd5	2.13E-14	0.384947206	0.111	0.289	6.39E-11	2
Necap1	1.43E-10	0.384939193	0.05	0.253	4.28E-07	2
Vrk2	4.75E-16	0.384340101	0.157	0.269	1.43E-12	2
Ehbp1l1	3.44E-06	0.384242003	0.264	0.298	0.010330769	2
Mark2	2.20E-09	0.383346483	0.268	0.292	6.59E-06	2
Yae1d1	3.11E-11	0.381856284	0.115	0.289	9.32E-08	2
Ccdc47	1.27E-09	0.379632834	0.234	0.323	3.80E-06	2
Slc4a7	6.16E-16	0.37812242	0.119	0.216	1.85E-12	2
Chuk	2.09E-07	0.37733706	0.126	0.206	0.00062581	2
Zfp672	2.13E-06	0.377148331	0.08	0.207	0.00639192	2
Akap8l	4.60E-07	0.376516329	0.199	0.256	0.001379163	2
Ahctf1	3.31E-16	0.376273716	0.153	0.252	9.92E-13	2
Suv420h1	1.46E-14	0.375028142	0.092	0.321	4.39E-11	2
Lias	9.80E-11	0.373345398	0.111	0.238	2.94E-07	2
Snapc3	1.16E-07	0.37233943	0.046	0.236	0.000349465	2
Gch1	1.67E-24	0.371487414	0.199	0.347	5.02E-21	2
Apitd1	2.44E-22	0.369452834	0.352	0.172	7.31E-19	2
Plp2	3.83E-14	0.367551212	0.211	0.312	1.15E-10	2
Fam118b	1.04E-18	0.367184596	0.069	0.33	3.12E-15	2
Smn1	1.30E-10	0.366714542	0.226	0.289	3.91E-07	2
Midn	6.12E-18	0.366263562	0.184	0.36	1.84E-14	2
Tbc1d15	1.01E-05	0.365860584	0.333	0.284	0.030282446	2
Glo1	1.77E-07	0.365503955	0.276	0.288	0.000529968	2
Txndc17	1.30E-08	0.365159079	0.544	0.322	3.90E-05	2
Fam117a	3.91E-14	0.364284684	0.042	0.307	1.17E-10	2
Atg16l2	1.73E-13	0.363713658	0.092	0.325	5.20E-10	2
Mettl16	1.19E-10	0.363015004	0.1	0.218	3.57E-07	2
Cux1	5.31E-06	0.362970318	0.284	0.325	0.015933335	2
Clcn4	1.98E-08	0.362467784	0.284	0.286	5.93E-05	2
Hmgn5	6.04E-06	0.3623332	0.115	0.281	0.018114206	2
Ccl6	3.33E-07	0.359144622	0.352	0.36	0.001000488	2
Prr5	5.10E-12	0.356455529	0.05	0.304	1.53E-08	2
Dnm1l	6.01E-12	0.354942679	0.195	0.206	1.80E-08	2
Mfap1a	1.46E-17	0.354175139	0.077	0.309	4.37E-14	2
Ldah	5.49E-16	0.3538657	0.107	0.26	1.65E-12	2
Ppp2r5e	5.02E-13	0.353198182	0.123	0.294	1.50E-09	2
Mysm1	4.62E-06	0.35205213	0.176	0.216	0.013863878	2
Pum1	7.89E-12	0.351748574	0.226	0.322	2.37E-08	2
Ccpg1	3.19E-30	0.349407557	0.088	0.383	9.56E-27	2
Ppp4r2	8.65E-11	0.349273719	0.253	0.215	2.59E-07	2
Dnpep	7.00E-07	0.349038358	0.261	0.267	0.002100591	2
Chfr	3.24E-08	0.348979813	0.1	0.256	9.73E-05	2
Tbce	1.01E-14	0.348687309	0.115	0.324	3.03E-11	2
Otud7b	1.39E-07	0.34864449	0.031	0.294	0.00041642	2
Wdr12	2.68E-12	0.348614781	0.161	0.224	8.03E-09	2
Pcm1	8.48E-07	0.348476424	0.307	0.311	0.002543579	2
Pde2a	7.08E-08	0.347083613	0.172	0.255	0.000212367	2
Gtf2h1	6.90E-15	0.343917094	0.165	0.307	2.07E-11	2
Hspa4l	3.75E-21	0.343718836	0.088	0.286	1.12E-17	2
D2Wsu81e	1.93E-20	0.342803794	0.096	0.341	5.78E-17	2
Pmpcb	4.14E-11	0.341788172	0.241	0.35	1.24E-07	2
Nae1	4.66E-08	0.341514141	0.218	0.256	0.000139744	2
Ip6k2	1.39E-18	0.340307299	0.092	0.323	4.18E-15	2
Dnlz	4.12E-10	0.336899	0.249	0.273	1.24E-06	2
Rmnd5b	3.02E-18	0.336213709	0.092	0.369	9.07E-15	2
Wdtc1	4.98E-07	0.336159223	0.042	0.233	0.00149256	2
Psen2	8.05E-19	0.335345422	0.161	0.368	2.42E-15	2
Gnai2	6.56E-10	0.334234691	0.602	0.371	1.97E-06	2
Rmnd5a	4.86E-16	0.333357378	0.111	0.302	1.46E-12	2
Nup43	1.51E-22	0.332972373	0.069	0.258	4.54E-19	2
Epc1	1.59E-09	0.332924002	0.215	0.281	4.77E-06	2
Gnl2	7.94E-21	0.332411941	0.184	0.372	2.38E-17	2
Fam134b	3.41E-16	0.331556013	0.165	0.277	1.02E-12	2
Zfp871	1.16E-08	0.330401735	0.142	0.288	3.49E-05	2
Dock10	2.09E-14	0.328767798	0.253	0.306	6.26E-11	2
6-Mar	4.18E-09	0.327699224	0.126	0.272	1.25E-05	2
Rce1	6.00E-15	0.327155015	0.172	0.382	1.80E-11	2
Armc1	3.01E-06	0.3270996	0.218	0.265	0.009036719	2
Rrad	1.69E-13	0.326227159	0.222	0.235	5.07E-10	2
Phkg2	9.89E-11	0.325318656	0.123	0.252	2.97E-07	2
Fes	3.57E-09	0.323997505	0.299	0.453	1.07E-05	2
Slc4a1ap	7.73E-12	0.323768453	0.13	0.213	2.32E-08	2
Amfr	1.65E-20	0.323682996	0.203	0.46	4.95E-17	2
Rpl21-ps4	1.76E-14	0.3226859	0.015	0.173	5.27E-11	2
Cacfd1	6.70E-20	0.320799102	0.115	0.302	2.01E-16	2
Med4	1.16E-14	0.319328312	0.115	0.273	3.49E-11	2
Rdh12	5.18E-09	0.319093774	0.065	0.233	1.55E-05	2
Ep300	6.54E-17	0.31853811	0.088	0.303	1.96E-13	2
Atxn7	6.42E-08	0.317009743	0.115	0.235	0.000192583	2
Dusp11	1.32E-06	0.31481294	0.337	0.38	0.003969002	2
Rnf34	3.88E-08	0.31467374	0.23	0.262	0.000116316	2
Cbx5	1.54E-10	0.314058132	0.146	0.213	4.63E-07	2
Gabpb1	1.35E-05	0.313358429	0.08	0.228	0.040435839	2
Actn4	4.38E-08	0.312588298	0.318	0.296	0.000131305	2
Swt1	6.14E-06	0.310484797	0.13	0.263	0.018410867	2
Ei24	1.25E-06	0.308620473	0.295	0.308	0.003747514	2
Nup62	2.22E-15	0.307416013	0.134	0.221	6.66E-12	2
Itfg1	3.37E-16	0.306352448	0.188	0.312	1.01E-12	2
Gramd1a	3.11E-19	0.306043532	0.123	0.341	9.33E-16	2
Shc1	9.17E-10	0.305334633	0.13	0.242	2.75E-06	2
Taf1d	4.43E-10	0.30432064	0.307	0.278	1.33E-06	2
7-Mar	3.09E-06	0.301812442	0.345	0.286	0.009277788	2
Zmym5	3.14E-08	0.299390224	0.092	0.231	9.42E-05	2
Mdm2	1.95E-07	0.29742818	0.295	0.248	0.000584879	2
Gnpnat1	3.92E-13	0.297057552	0.096	0.289	1.18E-09	2
Tec	1.38E-11	0.296829472	0.054	0.306	4.15E-08	2
Minpp1	9.97E-10	0.295890145	0.096	0.251	2.99E-06	2
Rabggtb	5.05E-07	0.295787026	0.249	0.252	0.001515486	2
Tfeb	4.60E-08	0.295151762	0.134	0.258	0.000137913	2
Hars	1.49E-11	0.292137649	0.18	0.264	4.48E-08	2
Plscr1	1.73E-15	0.291754025	0.149	0.342	5.18E-12	2
Arfgef1	4.80E-17	0.291688672	0.111	0.271	1.44E-13	2
Ndufaf3	5.61E-07	0.29040964	0.245	0.267	0.001682549	2
Bag6	2.97E-08	0.28662724	0.245	0.24	8.92E-05	2
Pde4b	5.14E-13	0.285628742	0.215	0.284	1.54E-09	2
Brms1	5.02E-07	0.284371913	0.284	0.29	0.001506849	2
Eif2ak1	2.91E-12	0.283409274	0.157	0.289	8.74E-09	2
Ccdc174	1.29E-07	0.283184461	0.207	0.278	0.000387433	2
Zbtb8os	6.57E-08	0.280175663	0.284	0.292	0.000197113	2
Tor1a	6.70E-12	0.27919155	0.284	0.321	2.01E-08	2
Sik1	2.86E-18	0.278721304	0.077	0.292	8.58E-15	2
Dpm1	5.48E-07	0.278367961	0.203	0.302	0.001644649	2
Gm28727	1.66E-08	0.277742836	0.019	0.175	4.99E-05	2
Cdca4	2.48E-10	0.275187071	0.073	0.216	7.44E-07	2
Ddx56	1.27E-29	0.27209118	0.111	0.309	3.80E-26	2
Nap1l4	2.33E-07	0.267685807	0.314	0.333	0.000697881	2
Prrc1	1.91E-06	0.265642272	0.18	0.206	0.005724233	2
Ddx10	7.80E-22	0.265515016	0.149	0.306	2.34E-18	2
Arid4a	1.00E-11	0.262961542	0.241	0.319	3.01E-08	2
Bclaf1	9.93E-08	0.262611276	0.33	0.348	0.000297859	2
Psme4	1.65E-10	0.261075077	0.157	0.238	4.96E-07	2
Lman2l	5.19E-07	0.25621392	0.111	0.234	0.001558204	2
Zfp800	3.97E-15	0.255662356	0.203	0.281	1.19E-11	2
Tbc1d1	1.53E-06	0.253892204	0.134	0.273	0.004584206	2
Ola1	8.50E-07	0.253325851	0.375	0.308	0.002551198	2
Plaa	2.01E-10	0.252772066	0.218	0.281	6.04E-07	2
mt-Cytb	4.61E-06	0.250976593	0.544	0.425	0.01383966	2
Uckl1	9.49E-22	0.250423705	0.1	0.33	2.85E-18	2
Camp	9.11E-17	5.649857406	0.67	0.36	2.73E-13	3
Ngp	6.42E-17	5.55975095	0.702	0.402	1.93E-13	3
Lcn2	1.11E-18	5.328597239	0.681	0.367	3.34E-15	3
Ltf	1.49E-17	5.110299538	0.734	0.373	4.48E-14	3
Pglyrp1	2.96E-19	4.991805562	0.713	0.331	8.87E-16	3
Wfdc21	1.23E-16	4.97167245	0.734	0.349	3.68E-13	3
S100a9	2.78E-19	4.88531964	0.713	0.362	8.35E-16	3
Hp	5.06E-24	4.851762497	0.787	0.375	1.52E-20	3
S100a8	1.24E-13	4.834298016	0.681	0.38	3.71E-10	3
Retnlg	2.98E-16	4.732138248	0.67	0.34	8.95E-13	3
Ifitm6	6.18E-13	4.674609035	0.702	0.322	1.85E-09	3
Chil3	7.25E-17	4.666563467	0.745	0.363	2.17E-13	3
Sparc	1.01E-08	4.552538317	0.553	0.371	3.04E-05	3
Serpinh1	7.58E-11	4.445525518	0.596	0.284	2.27E-07	3
Bgn	3.73E-11	4.274765525	0.617	0.339	1.12E-07	3
Lrg1	5.16E-12	4.206506697	0.67	0.231	1.55E-08	3
Col1a2	3.91E-10	4.153948743	0.596	0.344	1.17E-06	3
Slpi	2.20E-14	4.128490636	0.691	0.337	6.60E-11	3
Col1a1	3.37E-07	4.027275874	0.585	0.318	0.00101063	3
Prdx5	3.80E-10	4.006655208	0.649	0.414	1.14E-06	3
Dhrs7	2.24E-15	3.746196075	0.745	0.326	6.71E-12	3
Msrb1	3.11E-16	3.730222499	0.713	0.35	9.33E-13	3
Nedd4	1.19E-06	3.613345982	0.585	0.229	0.003574584	3
Gadd45a	1.78E-09	3.553700195	0.628	0.275	5.33E-06	3
Anxa1	6.37E-14	3.541934399	0.691	0.327	1.91E-10	3
Mgst1	3.22E-09	3.513720215	0.638	0.36	9.66E-06	3
Serpinb1a	6.97E-09	3.488687755	0.628	0.3	2.09E-05	3
Cybb	3.90E-07	3.401022861	0.606	0.32	0.001170171	3
Mgp	1.56E-06	3.368403625	0.553	0.377	0.004688308	3
S100a11	5.41E-22	3.311805971	0.777	0.378	1.62E-18	3
Serpine2	2.66E-07	3.27317255	0.638	0.352	0.000798698	3
Samsn1	3.57E-08	3.252837228	0.638	0.354	0.00010714	3
Kdelr2	2.71E-06	3.212190455	0.596	0.274	0.008123896	3
Bglap2	5.77E-07	3.131418065	0.638	0.359	0.001730369	3
Cnn2	2.34E-15	3.031183034	0.745	0.332	7.03E-12	3
Ly6c2	2.69E-13	2.969439733	0.67	0.31	8.06E-10	3
Prdx6	2.40E-09	2.900181034	0.638	0.346	7.19E-06	3
Sp140	1.36E-10	2.840716341	0.681	0.35	4.08E-07	3
Lta4h	1.61E-05	2.722299291	0.638	0.275	0.048346123	3
Rasa2	1.01E-07	2.645054436	0.67	0.305	0.000301839	3
Alox5ap	2.74E-09	2.513781382	0.638	0.351	8.23E-06	3
Glrx	1.61E-05	2.477826514	0.596	0.323	0.048346139	3
Aldh2	7.38E-07	2.463198396	0.638	0.372	0.002214635	3
Plaur	1.14E-05	2.407443055	0.585	0.299	0.034317841	3
Cd9	3.45E-23	2.21439058	0.809	0.332	1.04E-19	3
S100a6	1.60E-11	2.144685353	0.702	0.34	4.81E-08	3
Ncf1	2.26E-06	2.103813815	0.638	0.381	0.006782856	3
Ccnd3	1.40E-11	2.094893104	0.755	0.391	4.20E-08	3
Tmed3	7.77E-06	2.064101529	0.585	0.322	0.023322164	3
Degs1	1.53E-10	2.054166517	0.628	0.297	4.59E-07	3
Grina	2.73E-09	2.047521185	0.723	0.414	8.20E-06	3
Hmgb2	3.73E-07	1.907529419	0.628	0.425	0.001117617	3
Gsn	9.73E-06	1.898300799	0.617	0.342	0.029178996	3
Zyx	4.07E-06	1.873769399	0.585	0.3	0.012200765	3
Klf7	5.03E-08	1.783231817	0.691	0.311	0.000150967	3
Rhof	4.87E-06	1.619749162	0.277	0.397	0.014598619	3
Cd200	2.89E-07	1.592167697	0.245	0.334	0.000865821	3
Ier2	3.57E-09	1.544435445	0.606	0.366	1.07E-05	3
Map1lc3a	2.40E-06	1.451362631	0.617	0.381	0.007205669	3
Pgd	8.86E-06	1.440415171	0.596	0.322	0.026579623	3
Cd24a	1.37E-09	1.422757385	0.67	0.413	4.12E-06	3
Fam65a	2.96E-06	1.350248875	0.191	0.215	0.008881416	3
Gnpnat1	2.73E-08	1.331397539	0.202	0.261	8.19E-05	3
RP23-60P18.10	3.74E-06	1.246455575	0.138	0.201	0.011210126	3
B2m	5.09E-09	1.242068507	0.223	0.486	1.53E-05	3
Dzip3	3.88E-07	1.177583811	0.17	0.204	0.001164528	3
1700037C18Rik	5.28E-06	1.155460831	0.181	0.169	0.015839113	3
Bpgm	2.49E-06	1.155223738	0.213	0.238	0.007474756	3
Nudt19	1.94E-06	1.154201304	0.245	0.236	0.00582914	3
Wdtc1	2.35E-06	1.106442953	0.17	0.204	0.007048709	3
Ero1lb	3.22E-07	1.079876496	0.17	0.244	0.000966188	3
Tecr	3.01E-09	1.074326978	0.681	0.354	9.02E-06	3
Zscan21	7.69E-06	1.063039929	0.245	0.18	0.023060383	3
Ifitm3	2.98E-06	1.054093075	0.649	0.381	0.008946324	3
Atpaf1	1.68E-12	1.035903528	0.128	0.292	5.05E-09	3
Mbd4	8.53E-06	1.029038286	0.17	0.273	0.025589208	3
0610009B22Rik	7.08E-06	1.012628443	0.245	0.234	0.021247703	3
Cd164	1.84E-09	0.993534126	0.649	0.259	5.52E-06	3
Manea	2.90E-08	0.974905171	0.149	0.358	8.71E-05	3
Clcf1	1.60E-09	0.962126344	0.096	0.267	4.79E-06	3
Clcn3	7.31E-07	0.950797523	0.202	0.281	0.002192509	3
Zdhhc13	5.72E-10	0.949481655	0.17	0.139	1.72E-06	3
Itga4	4.58E-06	0.936085023	0.223	0.263	0.013743076	3
Fam126a	6.58E-10	0.928638124	0.117	0.186	1.97E-06	3
Arfip2	4.17E-07	0.925660633	0.255	0.353	0.001250481	3
Iqcb1	1.61E-06	0.918826947	0.181	0.198	0.004833058	3
C1galt1c1	3.61E-06	0.916932116	0.213	0.254	0.010819106	3
Slc25a36	1.42E-10	0.915892917	0.181	0.214	4.25E-07	3
Scd1	1.42E-05	0.911994202	0.149	0.231	0.042570195	3
Mettl3	1.31E-08	0.904115429	0.117	0.198	3.93E-05	3
Tmem159	3.05E-08	0.903143166	0.181	0.212	9.14E-05	3
Sos2	5.58E-08	0.855778865	0.17	0.251	0.000167273	3
Senp7	9.27E-06	0.836971971	0.181	0.251	0.027813255	3
Sik1	1.42E-06	0.828491593	0.191	0.261	0.004251597	3
Fam118b	1.79E-06	0.807103209	0.213	0.292	0.005381964	3
Rbm43	1.20E-07	0.806422152	0.17	0.223	0.000358527	3
Trit1	5.78E-13	0.754617499	0.138	0.285	1.73E-09	3
Agpat4	2.50E-06	0.750652991	0.266	0.31	0.007508532	3
2310035C23Rik	2.41E-07	0.72853699	0.181	0.226	0.000722725	3
Dnaaf2	7.47E-11	0.697659415	0.138	0.159	2.24E-07	3
Micu2	4.82E-10	0.682656873	0.16	0.218	1.45E-06	3
Pabpc4	2.20E-08	0.679875493	0.213	0.26	6.59E-05	3
Pkm	5.61E-07	0.675175646	0.638	0.373	0.001683566	3
Shprh	1.29E-06	0.66418645	0.138	0.16	0.003865303	3
Tfeb	7.36E-07	0.663701091	0.234	0.238	0.002206801	3
Anxa2	3.35E-06	0.66279729	0.596	0.32	0.010047828	3
Dph5	1.19E-10	0.651802558	0.181	0.253	3.57E-07	3
Irf2bpl	1.52E-08	0.650550467	0.17	0.221	4.56E-05	3
Ube3b	5.45E-09	0.649155339	0.16	0.208	1.63E-05	3
Lpp	7.13E-08	0.625775359	0.223	0.241	0.000214005	3
Pcmtd2	1.80E-09	0.609877096	0.085	0.165	5.40E-06	3
Aida	3.42E-07	0.603010906	0.245	0.244	0.001024839	3
Necap1	1.45E-06	0.587823953	0.149	0.224	0.004343179	3
Krr1	6.49E-09	0.58502182	0.191	0.222	1.95E-05	3
S1pr1	6.14E-06	0.58130717	0.149	0.255	0.018418617	3
Ehmt2	2.58E-06	0.578332057	0.234	0.253	0.007736035	3
Snx11	5.24E-06	0.565028633	0.255	0.287	0.015709872	3
Cdpf1	8.78E-13	0.560410623	0.181	0.286	2.63E-09	3
Alg1	1.22E-05	0.557842864	0.255	0.208	0.03663712	3
Lrrc8c	3.13E-11	0.535743431	0.106	0.233	9.40E-08	3
Nfs1	2.12E-09	0.534409876	0.213	0.278	6.35E-06	3
Prkrip1	4.87E-06	0.534401536	0.255	0.249	0.014622661	3
Rictor	1.71E-07	0.531697635	0.181	0.219	0.00051421	3
Eif4e	1.55E-07	0.531000079	0.213	0.325	0.000464316	3
Zkscan14	1.79E-08	0.521044186	0.149	0.206	5.37E-05	3
Rad17	1.75E-07	0.503428311	0.202	0.293	0.000525836	3
Ubr1	5.04E-09	0.480677735	0.117	0.165	1.51E-05	3
Rprd2	2.17E-08	0.480304273	0.181	0.265	6.50E-05	3
Thumpd1	3.30E-12	0.466509718	0.138	0.22	9.89E-09	3
Ylpm1	1.75E-09	0.462147601	0.17	0.239	5.24E-06	3
Pik3cd	1.16E-09	0.45618352	0.202	0.271	3.47E-06	3
Aagab	1.42E-06	0.448054701	0.181	0.236	0.004258952	3
Ankfy1	9.80E-10	0.438375496	0.181	0.214	2.94E-06	3
Zfp322a	2.71E-07	0.428255074	0.128	0.183	0.000811503	3
Mavs	8.63E-15	0.428183401	0.106	0.302	2.59E-11	3
Prpf31	2.75E-08	0.421261931	0.223	0.317	8.26E-05	3
Helz	1.21E-05	0.417006196	0.245	0.265	0.03623409	3
Ap3m1	1.82E-07	0.413066894	0.191	0.225	0.000547475	3
Cnot3	8.51E-09	0.410999316	0.213	0.241	2.55E-05	3
Pdlim1	4.05E-06	0.410386342	0.16	0.23	0.012160386	3
Il4ra	2.67E-10	0.399895135	0.16	0.338	8.00E-07	3
Phka2	1.05E-10	0.39824542	0.202	0.345	3.16E-07	3
Snhg20	4.96E-06	0.393078483	0.181	0.219	0.014873232	3
Coq9	1.16E-07	0.384947027	0.287	0.386	0.00034896	3
Ubfd1	1.10E-07	0.381932604	0.245	0.257	0.0003289	3
Coa4	1.80E-10	0.372750836	0.181	0.211	5.39E-07	3
H2-DMb2	6.81E-10	0.368847563	0.117	0.229	2.04E-06	3
Trib2	7.19E-06	0.366033252	0.074	0.168	0.02155919	3
Gtf3c2	7.20E-06	0.365197033	0.17	0.158	0.021605965	3
Rnf113a2	1.38E-05	0.360423467	0.191	0.235	0.041492493	3
Top3b	8.66E-06	0.357488203	0.223	0.298	0.025975641	3
Wars	2.00E-07	0.354391567	0.223	0.286	0.000599265	3
Ppp1r16b	1.31E-05	0.344663836	0.085	0.253	0.039311381	3
Mical1	8.75E-06	0.343920991	0.255	0.414	0.026254908	3
Fcer2a	1.73E-06	0.342793213	0.021	0.181	0.00519761	3
Prpf39	1.69E-06	0.338948597	0.181	0.253	0.005082937	3
Dcaf6	4.71E-08	0.334448036	0.138	0.223	0.000141419	3
Patz1	9.83E-08	0.332598004	0.128	0.235	0.000294857	3
Numa1	1.94E-07	0.325626732	0.223	0.254	0.000581377	3
Heatr6	4.60E-07	0.315450366	0.181	0.213	0.001380167	3
Atg4d	6.02E-10	0.314140108	0.202	0.25	1.80E-06	3
Plk2	2.21E-09	0.313798829	0.181	0.233	6.63E-06	3
Rfc4	9.38E-09	0.292314217	0.245	0.25	2.81E-05	3
Gm5914	2.32E-09	0.292267308	0.064	0.202	6.95E-06	3
Rfc3	7.51E-10	0.2910867	0.202	0.271	2.25E-06	3
Rb1	1.72E-06	0.289942647	0.202	0.188	0.005170922	3
Rfx7	4.52E-09	0.282266975	0.106	0.172	1.36E-05	3
Elk3	8.95E-08	0.279803775	0.213	0.192	0.000268464	3
Cblb	2.17E-14	0.272582782	0.096	0.241	6.50E-11	3
Txnrd2	3.86E-08	0.272003724	0.213	0.267	0.00011571	3
Ppp2r5a	6.67E-06	0.271712672	0.638	0.283	0.020021772	3
Rabgap1	4.35E-06	0.261774291	0.255	0.261	0.013057409	3
C87436	5.41E-06	0.252973639	0.223	0.186	0.016242145	3
Zfp825	6.14E-08	0.252352414	0.096	0.198	0.000184329	3
H2-DMb1	5.92E-99	3.028509456	0.799	0.186	1.77E-95	4
H2-DMa	6.70E-87	2.988446476	0.761	0.214	2.01E-83	4
H2-Eb1	9.77E-136	2.84946314	0.895	0.163	2.93E-132	4
H2-Aa	2.48E-142	2.704755742	0.923	0.183	7.45E-139	4
H2-Ab1	1.44E-135	2.685207639	0.904	0.193	4.31E-132	4
Cd52	8.92E-55	2.04709642	0.721	0.307	2.68E-51	4
Cd74	1.38E-121	2.04386075	0.946	0.275	4.14E-118	4
Gm2a	6.58E-22	2.015741496	0.557	0.306	1.97E-18	4
Vps37b	9.35E-22	1.896261468	0.553	0.21	2.81E-18	4
Ifitm3	1.20E-30	1.889536085	0.604	0.322	3.61E-27	4
Cyp4f18	2.78E-10	1.633720646	0.344	0.224	8.35E-07	4
Glipr1	3.55E-18	1.539682054	0.382	0.234	1.07E-14	4
Lsp1	3.56E-13	1.537732065	0.501	0.368	1.07E-09	4
Ctss	1.09E-31	1.529663982	0.597	0.32	3.26E-28	4
Gpr132	2.45E-24	1.527247926	0.543	0.241	7.34E-21	4
Napsa	2.37E-09	1.520768466	0.468	0.3	7.11E-06	4
Actg1	4.55E-12	1.516076906	0.541	0.412	1.37E-08	4
Fcgr2b	1.37E-05	1.364926681	0.431	0.311	0.041050065	4
Marcksl1	4.81E-10	1.333982033	0.485	0.363	1.44E-06	4
Cdkn1a	1.32E-24	1.331842413	0.588	0.286	3.95E-21	4
Eif4e	2.97E-11	1.319529265	0.433	0.277	8.91E-08	4
Lgals3	4.11E-18	1.304029578	0.48	0.28	1.23E-14	4
Psap	4.75E-14	1.222100777	0.52	0.389	1.43E-10	4
Ifi27l2a	8.74E-16	1.198903316	0.457	0.301	2.62E-12	4
Cytip	4.27E-19	1.17248818	0.513	0.336	1.28E-15	4
Slamf7	3.66E-20	1.172307984	0.478	0.272	1.10E-16	4
Srgn	1.15E-20	1.166415364	0.616	0.409	3.44E-17	4
Dusp1	1.66E-13	1.160004348	0.452	0.317	4.98E-10	4
Ms4a6c	1.99E-24	1.151320362	0.623	0.326	5.98E-21	4
Phlda1	2.22E-12	1.094278011	0.513	0.255	6.66E-09	4
Ctsh	1.29E-12	1.089674401	0.515	0.318	3.87E-09	4
Ramp1	3.85E-24	1.074214714	0.583	0.274	1.15E-20	4
Odc1	1.55E-12	1.046500559	0.433	0.268	4.66E-09	4
Pkp3	7.69E-10	1.028402576	0.208	0.094	2.31E-06	4
Kdm6b	1.51E-18	1.028294049	0.459	0.241	4.52E-15	4
Gch1	8.03E-06	1.025627688	0.424	0.286	0.024097854	4
Rps11	1.06E-12	1.021754234	0.632	0.471	3.19E-09	4
Lat2	7.16E-10	1.017738292	0.44	0.231	2.15E-06	4
Ptprc	5.93E-20	1.009000434	0.567	0.331	1.78E-16	4
Gpd2	1.01E-09	0.992909851	0.445	0.235	3.03E-06	4
Rpl18a	1.09E-20	0.98521048	0.583	0.389	3.27E-17	4
Ifi30	6.37E-09	0.971405522	0.452	0.34	1.91E-05	4
Slfn2	5.81E-06	0.952777299	0.347	0.289	0.017438708	4
Syngr2	2.11E-11	0.915930805	0.485	0.323	6.34E-08	4
Fyb	8.22E-21	0.912541651	0.644	0.368	2.47E-17	4
Tmem176b	2.03E-27	0.908216756	0.625	0.334	6.09E-24	4
Calm1	2.09E-07	0.905364198	0.518	0.419	0.00062634	4
Nfat5	3.98E-07	0.886307843	0.445	0.243	0.001193892	4
Csf2ra	5.20E-28	0.878668444	0.681	0.306	1.56E-24	4
Rps24	2.15E-30	0.863159647	0.644	0.392	6.45E-27	4
Rpl32	9.63E-17	0.855055481	0.644	0.462	2.89E-13	4
Btg1	7.69E-12	0.846831235	0.496	0.366	2.31E-08	4
Tmem176a	1.27E-25	0.84347113	0.656	0.34	3.80E-22	4
Plek	3.68E-20	0.837122783	0.529	0.261	1.10E-16	4
Ier5	1.39E-12	0.834856433	0.527	0.314	4.18E-09	4
Fth1	6.35E-09	0.831915256	0.562	0.431	1.91E-05	4
Lyz2	3.16E-37	0.83092488	0.728	0.382	9.48E-34	4
Rps27a	4.32E-22	0.826332762	0.651	0.411	1.29E-18	4
Crip1	7.38E-11	0.811495111	0.532	0.351	2.21E-07	4
Ifrd1	5.10E-07	0.77985616	0.368	0.303	0.001529817	4
Ccl6	2.48E-16	0.778733314	0.532	0.296	7.44E-13	4
Milr1	2.64E-08	0.769325019	0.459	0.283	7.91E-05	4
Alox5ap	4.62E-22	0.73901665	0.543	0.305	1.39E-18	4
Tnfrsf1b	6.94E-25	0.733543812	0.66	0.285	2.08E-21	4
Rps27	1.86E-17	0.711144743	0.518	0.318	5.59E-14	4
Ly86	2.59E-11	0.706883966	0.447	0.325	7.77E-08	4
Tmsb4x	5.93E-25	0.694389558	0.653	0.393	1.78E-21	4
Rpl13	4.18E-23	0.690815902	0.644	0.4	1.25E-19	4
Rps5	1.20E-17	0.686144621	0.635	0.439	3.59E-14	4
Spag9	5.27E-08	0.68362834	0.48	0.322	0.000157952	4
Rpl37a	6.66E-19	0.683591257	0.607	0.409	2.00E-15	4
Pim1	2.02E-15	0.678723222	0.48	0.316	6.07E-12	4
Coro1a	1.69E-19	0.675089607	0.607	0.391	5.08E-16	4
Asph	4.57E-10	0.672617719	0.548	0.38	1.37E-06	4
AW112010	7.69E-12	0.655282657	0.499	0.27	2.31E-08	4
Rps19	3.49E-23	0.648026325	0.67	0.42	1.05E-19	4
Sgk1	1.20E-11	0.626009101	0.499	0.269	3.61E-08	4
Sh3bgrl	1.54E-05	0.625138832	0.501	0.369	0.046090016	4
D1Ertd622e	5.05E-10	0.623698114	0.192	0.269	1.51E-06	4
Agpat4	3.08E-06	0.613614482	0.389	0.278	0.009241844	4
Rps29	7.73E-14	0.607967088	0.59	0.406	2.32E-10	4
C3	1.57E-09	0.595288354	0.377	0.217	4.72E-06	4
Socs3	9.02E-11	0.57556831	0.508	0.306	2.71E-07	4
Ubb	3.45E-07	0.571682518	0.522	0.439	0.001034316	4
Tiparp	7.66E-06	0.557584592	0.417	0.326	0.022982357	4
Nabp1	1.48E-08	0.556748902	0.377	0.219	4.44E-05	4
Zfyve27	4.94E-09	0.555939165	0.382	0.193	1.48E-05	4
Taf8	9.54E-08	0.554429239	0.459	0.315	0.000286159	4
Esyt1	3.20E-09	0.538073569	0.372	0.195	9.61E-06	4
Rogdi	1.37E-06	0.536834127	0.466	0.266	0.004118093	4
Nfe2l2	1.26E-10	0.518579851	0.485	0.318	3.79E-07	4
Ahnak	3.14E-08	0.515178757	0.424	0.278	9.41E-05	4
Cotl1	2.71E-07	0.506472158	0.511	0.38	0.000811796	4
Tmsb10	1.02E-10	0.504916071	0.513	0.368	3.06E-07	4
Cd44	9.99E-20	0.472194395	0.501	0.247	3.00E-16	4
Rps18	3.74E-17	0.463905964	0.628	0.408	1.12E-13	4
Got1	5.26E-07	0.459165585	0.447	0.305	0.001577228	4
Rplp0	1.08E-18	0.437448797	0.644	0.432	3.24E-15	4
Rps15a	2.05E-09	0.410011483	0.571	0.433	6.16E-06	4
Crem	1.27E-18	0.392248309	0.628	0.339	3.82E-15	4
Rplp2	1.39E-08	0.386951084	0.593	0.459	4.16E-05	4
Pld4	4.16E-16	0.384950939	0.522	0.325	1.25E-12	4
Unc45a	4.49E-10	0.377542578	0.295	0.17	1.35E-06	4
Ier2	1.52E-05	0.376512575	0.422	0.365	0.045569472	4
Junb	1.31E-06	0.373321699	0.487	0.368	0.003915912	4
Samsn1	2.50E-14	0.366071873	0.595	0.289	7.50E-11	4
Tgif1	4.23E-12	0.354642785	0.475	0.304	1.27E-08	4
Fxyd5	2.51E-14	0.350072587	0.499	0.351	7.53E-11	4
Rgs1	6.19E-21	0.349978374	0.454	0.248	1.86E-17	4
Ninj1	2.36E-07	0.349902582	0.41	0.332	0.000709317	4
Trib1	1.83E-10	0.319253077	0.578	0.34	5.50E-07	4
Cnn2	1.31E-11	0.306050871	0.482	0.311	3.93E-08	4
Hnrnph2	2.08E-06	0.266550551	0.447	0.301	0.006235979	4
Irf2bpl	2.28E-08	0.255872265	0.323	0.18	6.84E-05	4
