# Supplementary material for: Spatial transcriptomic interrogation of the murine bone marrow signaling landscape
Source: Bone Res. 2023 Nov 6;11:59. doi: 10.1038/s41413-023-00298-1 (PMC10625929; doi:10.1038/s41413-023-00298-1)
Supplement: Supplementary file 7 — Table S4 [file 41413_2023_298_MOESM7_ESM.csv]

Table S4 DEGs enriched within bone marrow spots containing MLin cells predicted by each single cell mapping method
	p_val			avg_log2FC
Gene	Seurat	CellTrek	Cell2Loc	Seurat	CellTrek	Cell2Loc
Col1a2	4.95E-66	4.37E-77	1.28E-47	1.646265328	1.634663949	1.895196683
Ckm	1.13E-34	3.42E-27	7.5E-17	0.875573123	0.579368317	0.571178996
Tnnc2	2.96E-29	3.81E-28	2.19E-10	0.873815083	0.461414254	0.35458105
Cst3	1.3E-27	3.33E-35	8.76E-23	0.754371155	0.624458555	0.791319528
Itm2b	1.37E-27	1.44E-25	7E-18	1.093257989	0.91018926	1.063195478
Tnnt3	3.83E-27	1.06E-26	1.35E-12	0.795076302	0.630146373	0.467424725
Tcap	4.26E-24	2.04E-20	1.51E-08	0.624749561	0.554384387	0.451442041
Tpm1	2.99E-23	5.85E-23	7.34E-09	0.818658238	0.573565365	0.27488866
Bglap	6.88E-23	4.59E-35	5.44E-29	2.066534535	1.992718091	2.297404814
Myh4	1.32E-21	1.87E-21	0.000000037	0.521951377	0.503175064	0.29151888
Col1a1	1.3E-19	9.89E-36	1.25E-34	1.653707728	1.544566522	1.906952573
Sost	4.17E-18	5.72E-27	4.21E-19	1.864633033	1.354177025	1.300153595
Pvalb	1.55E-16	4.44E-16	7.46E-10	0.695000039	0.473569645	0.503795793
Myl1	4.5E-16	2.78E-14	0.00000596	0.727058597	0.496481319	0.444449293
Dmp1	6.62E-15	3.66E-26	1.63E-22	1.955680662	1.918950265	1.957893588
Car3	7.01E-14	3.32E-16	0.000144751	0.827599263	0.955298207	0.521802686
Ctsk	3.81E-13	1.64E-30	3.83E-39	2.029908264	2.198774525	2.399623159
Ptms	4.67E-13	2.73E-14	8.77E-08	0.900484749	0.808022657	0.658932584
Comp	2.99E-12	4.56E-24	8.94E-25	1.428899167	1.452540678	1.721904857
Igfbp7	2.37E-11	5.42E-10	0.00000283	0.731934786	0.598353418	0.472001421
Sparc	6.35E-11	1.88E-21	9.67E-18	1.433426216	1.586322025	1.383440528
Col5a2	1.08E-10	1.13E-22	7.56E-22	1.250278367	1.695190112	1.98993684
Pkm	1.55E-10	4.52E-21	6.17E-14	1.287734314	1.22852684	1.032385585
Slc25a4	3.67E-10	1.32E-11	0.0000263	0.661270222	0.616820981	0.517727442
Thbs4	5.64E-10	2.18E-09	0.0000104	1.016816887	0.763958336	0.797520817
Col3a1	7.98E-10	4.47E-19	2.1E-17	1.290177219	1.53902922	1.874578683
App	8.26E-10	1.25E-16	1.23E-20	1.334246089	1.413621322	1.808899905
Col2a1	2.7E-09	1.59E-15	1.82E-13	1.755979359	1.674130537	1.885827605
Myh7	3.15E-09	2.38E-11	0.042709096	1.111953338	0.72859485	0.518470859
Col5a1	3.54E-09	1.35E-24	7.05E-27	1.485592678	1.983029275	2.450317627
Igfbp5	6.95E-09	5.49E-13	8.89E-10	0.795798813	0.665555081	0.835280688
Prelp	2.39E-08	1.48E-11	5.92E-11	1.423116843	0.784110055	0.840964025
Acp5	6.57E-08	3.73E-18	7.01E-32	1.67768239	1.710538487	2.279348333
Fabp4	7.42E-08	7.62E-08	0.00000975	1.21719516	0.852681786	0.819156658
Gsn	7.92E-08	2.82E-09	0.00000435	0.715012354	0.603942475	0.345741119
Vim	0.00000013	3.31E-13	2.45E-12	0.969792006	1.04583478	1.17026334
Serpinh1	0.000000143	2.86E-11	8.07E-18	1.422675617	1.084673039	1.47689065
Cox6a2	0.000000178	2.9E-09	0.000431637	0.716476745	0.600129848	0.565148677
Col11a2	0.000000189	6.12E-14	3.17E-15	1.117968301	1.45785155	1.811541506
Thbs1	0.000000283	0.00000624	1.26E-08	1.151989451	0.915762202	1.038908555
Plpp3	0.000000336	6.54E-10	3.77E-10	0.833503222	0.776084818	1.152066948
Gm11214	0.00000035	3.81E-13	7.57E-08	1.048816931	1.125032623	1.014179469
Des	0.000000352	0.000000332	0.00000547	0.716007806	0.56516553	0.600345347
Ldb3	0.000000416	4.17E-08	0.00000566	0.805534841	0.906678264	0.829517669
Itgbl1	0.000000531	6.88E-09	3.51E-12	1.106978079	0.728106457	1.379705363
Fxyd1	0.000000619	4.04E-15	6.24E-10	0.465469282	0.857371742	1.101531467
Dcn	0.00000178	3.68E-10	0.000000591	1.478133804	0.883643505	0.338070727
Aldoa	0.00000243	0.00000176	9.04E-08	0.979450963	0.590299541	0.856004623
Spp1	0.00000295	8.15E-15	3.11E-12	0.904019812	1.305936671	1.431765878
Tnc	0.00000559	1.73E-09	0.000000194	1.254699178	1.40903268	1.151604238
Cfd	0.00000702	0.0000333	0.0000303	0.786220613	0.621014717	0.751122649
Mb	0.00000738	0.000000229	6.64E-10	0.8965065	0.75688777	0.792533902
Atp5e	0.00000747	3.06E-08	0.000937864	0.615576281	0.458753343	0.481786679
Lgals1	0.0000113	3.36E-10	0.00000397	1.132471256	0.602675775	0.584772755
Casq1	0.0000121	0.0000503	0.000735893	0.781693112	0.679715065	0.464165107
Mxra7	0.0000154	0.00000027	5.72E-08	1.007078717	0.891519483	1.009299033
Angptl7	0.0000178	4.34E-12	6.67E-11	0.800362305	0.983620013	1.175184298
Rcn3	0.0000236	0.000137222	7.82E-10	0.959528054	0.822093363	1.147892203
Gpi1	0.0000272	1.09E-11	1.76E-08	0.644413799	0.768832382	0.877435023
Lum	0.0000433	6.96E-12	4.46E-08	1.043970538	1.349820572	1.043887938
Ccdc3	0.0000479	3.63E-09	1.77E-17	0.798750661	1.132804147	1.769906776
Psap	0.0000517	6.16E-14	4.51E-12	0.706619797	0.990945491	0.909773463
Col6a3	0.0000592	4.41E-09	4.93E-17	0.74676164	0.754674265	1.291079543
Wif1	0.0000619	0.000823279	0.0000007	0.606218615	0.680855144	1.102679048
Thbs2	0.0000649	3.97E-09	1.95E-09	0.701235837	0.672907907	1.076886499
Fstl1	0.0000693	0.001278026	0.000644386	1.1811283	0.330924121	0.569440976
Pygm	0.0000825	0.0000056	0.013142888	0.592848989	0.701600035	0.517422471
Sod3	0.0000897	0.00000457	7.62E-10	0.895841271	0.851814068	1.250643794
Bgn	0.0000933	0.0000105	7.77E-13	1.138620034	0.799000296	1.034128504
Myl2	0.0000939	0.0000384	0.000971697	0.672956708	0.66440605	0.613287276
Eef1a2	0.0000965	0.000000568	5.26E-08	0.932029627	0.881025459	1.061321738
Atp1b1	0.000098	0.0000684	0.0000106	0.764800548	0.579190059	0.407919461
Myoc	0.000100921	6.81E-09	3.35E-09	0.952518133	0.747370265	1.004006607
Tef	0.000136586	0.00000797	0.000000136	1.293188656	1.251397824	0.711102218
Msn	0.000143067	0.0000389	0.00000244	0.932067937	0.811838853	0.991284163
Nbl1	0.000165768	2.93E-12	2.49E-13	0.761378907	1.307243435	1.18601657
Adipoq	0.000171925	0.000000722	0.000000473	0.922862581	0.757774885	0.885605613
Cxcl12	0.000173753	0.000352343	0.003475822	1.004217438	0.66187706	0.437180489
Mt1	0.000174585	0.0000392	0.000000896	0.948326971	0.503732453	0.856497382
Alpl	0.000181782	1.56E-08	1.33E-09	0.894933812	1.190746646	1.570652922
Laptm4b	0.000188765	0.000006	0.004750364	0.671262761	0.758009563	0.644136463
Timp2	0.000229854	5.56E-10	1.44E-24	0.71246739	1.036438583	1.912836523
Tnn	0.000273941	8.97E-13	8.52E-14	0.997112167	1.395632091	1.629147214
Htra3	0.00027798	5.09E-08	9.4E-09	0.733765224	0.901331783	1.129073122
Col4a2	0.000291804	1.33E-08	0.000000134	0.872041378	0.754865557	1.014972738
Htra1	0.000308586	0.00000455	6.51E-10	0.881729493	0.593615291	1.241934702
Fth1	0.000343036	0.0000228	0.001235314	0.640400474	0.484808706	0.541679172
Ckmt2	0.000366652	0.000000639	0.000191173	0.447968913	0.673864403	0.589856852
Atp5d	0.000368632	9.09E-10	0.00000451	0.996438624	0.930545577	0.863795426
Chad	0.000458985	1.24E-08	0.0000003	0.756243812	0.651676344	0.438600572
Ecm1	0.00048804	1.66E-09	0.0000183	0.908155513	1.256971077	0.65902912
Speg	0.000507631	0.000303405	0.039965117	0.564483585	0.53504216	0.686900767
Gm10358	0.000555482	0.0000449	1.42E-09	0.894547335	0.578181954	1.293885609
Mmp9	0.00055792	2.89E-09	6.56E-11	0.992577313	1.114521476	1.279732464
Fn1	0.000569089	0.0000885	0.0000393	1.117951128	0.985717784	0.712638775
Gpc1	0.000581602	4.83E-09	1.03E-13	0.910515765	1.237665084	1.667929427
Klf9	0.000591988	1.38E-08	0.00000949	0.599872479	0.991353126	1.148437403
Igfbp6	0.000651167	0.000000592	0.00000856	0.917324909	1.049363103	1.130677736
Uqcrc1	0.000708696	0.009563646	0.00086347	0.54563088	0.47895265	0.66923133
Cavin1	0.000806796	0.000498414	0.018603479	0.642661076	0.680189748	0.699309356
Gas1	0.000828559	0.000000753	2.14E-08	1.018203473	0.864121863	0.888640229
Trim54	0.000848295	0.0000106	0.000000716	0.529888193	0.794455649	0.775379294
Myoz1	0.00095327	0.0000158	0.00000799	0.603061353	0.652934822	0.835721141
Clec3b	0.000992138	0.0000936	0.000000723	0.476698536	0.677930545	1.252698763
Hspb6	0.001016077	3.41E-09	0.0000227	0.451591513	0.542757693	0.530576834
Cilp2	0.00104142	0.000212066	0.000000229	0.662356666	0.354765985	0.86598519
Jph1	0.001109438	0.000000271	0.00000596	0.702621878	0.96595833	0.865526421
Prrc2a	0.001219191	0.000000113	0.000493114	0.662321865	0.633217683	0.813265417
Islr	0.001365039	6.01E-10	1.54E-08	0.80466513	1.232777788	1.604575252
Emilin1	0.001692104	0.00000184	0.000044	0.551823353	0.906839853	1.012582517
Pnrc1	0.001778553	0.0000734	0.000187675	0.857507588	0.550530185	0.977802615
Fmod	0.001932685	0.000222986	0.0000451	1.073603054	1.081296253	0.80982981
Serpinf1	0.002127099	0.00000113	0.00205068	0.662271527	0.517253172	0.60493004
Tnnc1	0.002217329	0.000000603	0.018361679	0.445480405	0.654720008	0.254131302
Serpine2	0.002317749	0.000300731	0.007456003	0.474497439	0.467559791	0.417856514
Ndrg2	0.002391455	0.0000567	0.000000482	0.41462485	0.494385625	0.582827118
Slc25a12	0.00240363	0.024169549	0.000532141	0.58364903	0.434888912	1.030654642
Cdip1	0.002432048	0.00232265	0.00655374	0.515601414	0.41262792	0.543954555
Phldb1	0.002459104	0.0000018	0.000000171	0.794822244	0.595652914	0.661633736
Loxl3	0.002474996	0.0000304	0.000342344	0.574146643	0.794334149	1.213270431
Ccpg1	0.002474996	0.00142954	0.000362132	0.534318133	0.429265432	0.813081383
Anxa2	0.00270903	0.00000133	2.45E-10	0.738446864	0.97789137	1.265997657
Nr1d1	0.002747166	0.003689383	0.000708084	0.922771239	0.501884674	0.919302854
Frmd6	0.002969924	0.010767747	0.004609037	0.480721732	0.487748495	0.875577808
Dkk3	0.003010484	0.00000267	0.0000939	0.48768553	0.702938599	0.631325731
Aldh2	0.003049147	0.00000319	0.017538882	0.694172541	0.815498624	0.490964078
Mtch1	0.003223145	0.000202154	0.000440405	0.865268739	0.854033518	0.52015561
Egfl7	0.003288921	0.0000017	0.0000618	0.259001157	0.554857532	0.787200756
Col16a1	0.003296456	9E-10	6.87E-10	0.516614888	1.193394035	1.413176275
Snta1	0.003298026	0.005889115	0.002271971	0.706183807	0.391293458	0.760987994
Gpx3	0.003376786	1.28E-08	0.000000262	0.832315288	1.182212098	1.013347094
Scx	0.003560075	0.001549333	0.002633679	0.867997883	0.822823343	0.48550117
Mybpc2	0.003612597	0.000327641	0.000637579	0.668672198	0.341969954	0.730745916
Dpysl3	0.003687464	0.00000575	9.13E-10	0.641281537	0.866793622	1.353419
Gja1	0.004053481	0.0000103	0.000193415	0.515694823	0.771401269	0.784273121
Smpx	0.00412566	0.010739967	0.0000405	0.530771128	0.312043002	0.723836197
Jund	0.00465201	0.001047213	0.016235541	0.790107513	0.888479162	0.574420708
Postn	0.004683936	0.0000259	0.0000267	0.536615752	0.554452503	0.822022414
Fmo1	0.005224734	0.004957185	0.000229028	0.496379751	0.510045416	0.898896789
Stc2	0.005518344	0.0000586	8.82E-09	0.426095561	0.605035828	1.157702518
Sdhb	0.005537157	0.000000416	0.002070998	0.590955655	0.695758682	0.817837932
Crim1	0.005561079	0.010567746	0.024756321	0.641043621	0.525505071	0.570627505
Cd81	0.00562103	0.001493431	0.00000515	0.469093678	0.493913633	0.957463967
Pfkm	0.00659694	0.0000333	0.00000347	0.60960645	0.586166258	0.606595111
Myf6	0.007568078	0.001471599	0.012275268	0.745215829	0.667269397	0.693657638
Bcap31	0.007599866	0.003416835	0.02766493	0.442644588	0.483129725	0.469340571
Per3	0.007640425	0.010166931	0.001004214	0.471331319	0.438876293	0.767276545
Map7d1	0.007964472	0.00000333	0.0000293	0.646850598	0.965372128	0.375279447
Phkg1	0.00825937	0.000226769	1.14E-08	0.352275561	0.455816355	1.135206453
Crip1	0.008375289	0.030624896	0.014211389	0.808190627	0.49799107	0.893278972
Ccng1	0.008586488	0.000613521	0.007320215	0.40564956	0.388332161	0.435873365
2700081O15Rik	0.008818162	0.001386726	0.00000438	0.452232923	0.45321709	0.834814796
Rabac1	0.008935153	0.0000802	0.0000971	1.035872371	0.617706026	0.564424377
Dynlrb1	0.009130146	0.00000434	7.96E-09	0.714128997	0.862147038	1.39103692
Bcam	0.009471103	0.000395125	0.003577359	0.390258144	0.516065246	0.375111513
Plcd1	0.009471103	0.00039847	0.038167408	0.424817616	0.509444429	0.35813673
Igfbp4	0.009624517	0.043675115	0.019246589	0.570750979	0.500736002	1.013123485
Jsrp1	0.010292804	0.008811344	0.011415735	0.704186549	0.366584604	0.724375551
Scarf2	0.010641209	0.000451994	1.95E-08	0.595480155	0.70784343	1.467908598
Ltbp4	0.010701512	0.00000981	0.002037854	0.645051114	0.806913	0.716654748
Atp5j	0.010906406	0.029204519	0.014437539	0.71242456	0.68441314	0.60888421
Mmp13	0.011316137	0.001383012	0.000342344	0.483406582	0.65913637	1.079217594
Mxra8	0.011393238	0.001221458	0.00000906	0.716929078	0.407461024	0.901634301
Apoe	0.011558857	0.0000204	0.000000944	0.43106023	0.545898616	0.919548384
Ndufa8	0.011606292	0.004226965	0.008675583	0.701873626	0.857572562	0.724176361
Pbx1	0.011681093	0.019027835	0.004662766	0.524119307	0.470446993	0.846057024
Cyp2f2	0.01178415	0.004265222	0.0000118	0.53329241	0.643545727	1.046063473
Cox8b	0.011920513	0.000073	0.01716513	0.464900173	0.79785785	0.433727266
Col11a1	0.011995021	0.001023291	0.015737911	0.747422765	0.29729167	0.291347687
Ptn	0.012121086	0.000780964	8E-10	0.28329998	0.594534789	1.125642108
Smad3	0.012222136	0.011333936	0.016620381	0.535950296	0.551708572	0.34698488
Ets2	0.01238282	0.00000431	0.001969381	0.682639129	1.143290238	0.710374754
Tcf7l1	0.012388528	0.0000122	0.016484688	0.400289053	0.711571079	0.407890671
S100a4	0.012402921	0.0000384	0.002370499	0.449937678	0.671646457	0.943436961
Acvr1	0.01243516	0.006793202	0.0000568	0.350969398	0.470384088	0.992124529
Igf1	0.01243516	0.001033799	0.024868189	0.260655414	0.301491588	0.272174507
Pdlim5	0.012475479	0.00000199	0.004347378	0.697730233	1.043719127	0.354214032
Egln1	0.012589536	0.011511524	0.003257479	0.398325702	0.530928049	0.459998733
Cilp	0.012942544	0.000417789	0.00000088	0.706357273	0.872653074	0.930017739
Amfr	0.01497241	0.000868745	0.000206562	0.440718513	0.569974665	0.856122014
Maged1	0.014987363	0.000380067	0.000000898	0.460994671	0.733333704	0.984864833
Cspg4	0.015282851	0.0000267	3.49E-09	0.513230225	0.621606659	1.241455583
Abca8a	0.015520495	0.000131513	0.00000182	0.423250503	0.625521356	0.925632486
Ppp3ca	0.015539511	0.001718909	0.012970414	0.598934589	0.6033221	0.65052301
Cav1	0.015826176	0.007297987	0.002092485	0.293981479	0.368849844	0.784122358
Snai1	0.015858659	0.002256369	0.0000277	0.491080533	0.307328889	0.709950585
Lox	0.015950859	0.000000598	1.18E-09	0.557356674	0.934067128	1.188756479
Ogn	0.016808539	0.00000194	0.0000193	0.554067313	0.909205913	0.96191107
Pkd2	0.01692893	0.000936668	0.00023504	0.47486841	0.317025276	0.643754246
Xpr1	0.01735133	0.001305669	0.002092268	0.483361131	0.51733548	0.807910394
Eif4g1	0.0173823	0.001665019	0.000680835	0.691119633	0.45506788	0.670816675
Bhlhe40	0.017465084	0.004031371	0.00000322	0.604070348	0.421772135	0.996155415
Ckb	0.017543543	0.000309984	0.0000184	0.405298927	0.394029741	0.693152934
BC003965	0.017655755	0.011854306	0.000112351	0.591958674	0.583859448	1.322749258
Anxa4	0.018627471	0.001827256	0.012260984	0.372647356	0.563732926	0.408745026
Aox1	0.018892953	0.000111973	0.015681217	0.420888077	0.547529242	0.569645225
Cpe	0.019318946	0.000663715	0.015854467	0.271053923	0.354532563	0.560896384
Tm4sf1	0.019666111	0.000274804	0.00923214	0.648220835	0.901879786	0.357564199
Prrx1	0.019914919	0.00000363	0.004159267	0.553208111	0.90574435	0.838045645
Hspa9	0.020009626	0.004731977	0.0000767	0.613344709	0.632825936	1.242663856
Trim63	0.020647038	0.008276506	0.004340732	0.453262102	0.44172583	0.399671769
Pstpip2	0.021119475	0.027972817	0.027033987	0.682973041	0.309192996	0.486418048
S100a6	0.021183989	0.000001	0.0000482	0.4300196	0.77461405	0.81529802
Hrc	0.021451799	0.007482831	0.009321146	0.384861428	0.393659293	0.435935673
Fibin	0.022073943	0.001265963	0.000184797	0.694816347	0.624429799	0.57897784
Dnm1	0.022170089	0.0000118	3.87E-08	0.42023257	0.739584901	1.035263368
Clec11a	0.022338967	0.00278818	4.76E-08	0.466727628	0.37809784	0.945319179
Pamr1	0.022398748	0.0000131	0.0000092	0.350963233	0.603018504	0.748559416
Slc39a14	0.022629836	0.00064538	0.001423015	0.34243187	0.445033545	0.561414376
Herpud1	0.023110513	0.0000828	0.000000488	0.48401149	0.45920726	0.826683163
Hint1	0.023521879	0.0000468	0.001601633	0.353992563	0.68904733	0.713689766
Marcks	0.024075139	0.0000642	3.74E-09	0.692270883	0.874204615	1.637522457
Gsto1	0.024542281	0.007775259	0.006346912	0.34007033	0.382632506	0.544047262
Ccdc80	0.024616086	0.023957944	0.032545905	0.3665912	0.324534785	0.530920882
S100a16	0.024913239	0.000129323	0.006463568	0.362139714	0.326007579	0.395791291
Rassf4	0.025246076	0.015273595	0.010443669	0.282388476	0.291811278	0.49114312
Cltb	0.025632806	0.032762658	0.000999545	0.32200738	0.36114395	0.722883526
Hdgfl2	0.026357257	0.006493189	0.047858012	0.526674724	0.366822525	0.404380185
Ptgis	0.026422123	0.006310974	0.000725901	0.415845412	0.516108895	0.613961846
Acadl	0.026790743	0.0000549	0.003401207	0.566699957	0.861924744	0.653779917
Selenop	0.026924006	0.010568347	0.026662549	0.42504588	0.401487882	0.403987671
Ccn1	0.02724859	0.00000795	0.0000805	0.521067728	0.674289501	0.389325734
Notch3	0.027359348	0.0000843	0.00000025	0.412975517	0.686523117	1.069925332
Csnk1d	0.027709507	0.0000192	0.0000765	0.41916827	0.660569239	0.870747024
Ntn1	0.027773757	0.001272229	0.00000412	0.497464594	0.572114157	1.145032209
Mapk12	0.02835795	0.001313382	0.00000372	0.362236818	0.514156397	0.943778334
Eif5a2	0.028483897	0.015615988	0.0000953	0.322134306	0.365074989	0.617383132
Lrrc15	0.028483897	0.00205843	3.41E-09	0.397142962	0.545779679	1.280791911
Dda1	0.030394215	0.004111853	0.032672838	0.493594107	0.583299787	0.47855583
Krtcap2	0.031634842	0.000588755	0.000675915	0.373933204	0.528579538	0.567603518
Fbln7	0.031747099	0.003131812	0.007304925	0.544020904	0.737958538	0.427375277
Susd5	0.031828362	0.000000198	0.0000565	0.374582117	0.825068938	0.954974445
Hexb	0.031859698	0.044973478	0.047619428	0.606054689	0.25022633	0.756480888
Kremen1	0.031972639	0.0000123	0.007078992	0.295899718	0.535764528	0.592252432
Slc41a1	0.032010362	0.013339449	0.048409626	0.26528034	0.283044779	0.325808612
Mmp14	0.032972848	0.00015308	0.0000123	0.590274309	0.955195987	0.546225883
Ednrb	0.032972848	0.000157098	0.0000115	0.375294791	0.444507018	0.925186448
Sema6c	0.033502673	0.001897329	0.00392735	0.396378262	0.547234732	0.910639251
Iffo1	0.034015919	0.000892122	0.010268001	0.427967059	0.598464518	0.544696497
Smim10l1	0.034280974	0.02381828	0.001907792	0.290338667	0.327401189	0.752754008
Gstp1	0.034399342	0.000249704	0.001892861	0.296159072	0.507938968	0.675261902
Tnxb	0.036760626	0.010435349	0.006917216	0.407290371	0.434832316	0.514949196
Lmod2	0.036977877	0.002868523	0.015701637	0.260852673	0.361290364	0.448689228
Ski	0.03905887	0.000247381	0.0000968	0.699814711	0.712587779	1.077301665
Sdc1	0.039232004	0.000218536	0.000251345	0.614651917	0.895290025	0.562246765
Ephx1	0.039493232	0.002785757	0.000833145	0.411160776	0.474977941	0.585689155
Yars2	0.039543	0.008935196	0.003315899	0.426135883	0.370250388	0.680495024
Med17	0.040563366	0.000550139	0.002098331	0.423591051	0.471631607	0.627808881
Mn1	0.040685625	0.000731855	0.000255015	0.502490536	0.437337826	0.724358674
Lamc3	0.043270671	0.01600065	0.03762696	0.328407692	0.424643774	0.519787445
Fap	0.043328923	0.016073899	0.000162121	0.294084198	0.363268463	0.796489067
Afap1	0.043445623	0.015939832	0.003525111	0.278060019	0.356903629	0.492604125
Efna1	0.043445626	0.000402688	0.00347356	0.278597388	0.335104872	0.474422974
Gys1	0.044748066	0.000137843	0.008717258	0.472949912	0.298865825	0.475861684
Ssr3	0.045170285	0.027560493	0.000228857	0.73687923	0.287623278	0.781766097
Taco1	0.045602869	0.020393006	0.000300426	0.516354685	0.468093963	0.58520097
Pde4dip	0.046360404	0.040559615	0.000965691	0.768525805	0.521322404	0.603236934
Bin1	0.047810311	0.0000141	0.019363508	0.427212252	0.696489523	0.508049979
Txnip	0.04983056	0.007442759	0.0130281	0.391542121	0.463196822	0.739963137
Twist1	0.097323816	0.00000365	2.34E-09	0.656335292	1.190338603	1.508198207
Olfml2b	0.067980926	0.0000098	8.04E-09	0.375282261	0.817786137	1.173694178
Snrnp27	0.102260472	0.0000112	0.024400508	0.300480067	0.691837694	0.578102412
Id1	#N/A	0.0000151	0.00000652	#N/A	0.404509018	0.738279394
Zfp36l2	#N/A	0.0000302	0.0000427	#N/A	0.519439756	0.618613312
Plec	#N/A	0.0000487	0.000668041	#N/A	0.437727247	0.401079816
Fst	#N/A	0.000059	0.010728861	#N/A	0.463891055	0.361606369
Reep3	#N/A	0.000061	4.07E-08	#N/A	0.329829618	0.712645899
Irf2bp2	0.343485405	0.000063	0.003845936	0.293950809	0.427469085	0.618100912
Kdm3b	0.07894947	0.0000681	0.00022429	0.30542993	0.707680734	1.062290332
Sun2	#N/A	0.000104437	0.0000332	#N/A	0.447809019	0.699124287
Tex261	0.056419565	0.000105568	0.001685742	0.324139403	0.582501297	0.733598106
Ptprs	#N/A	0.000110555	0.000163252	#N/A	0.569073961	0.795889704
Pdgfra	0.550112102	0.000124334	0.00000859	0.341788663	1.027145465	0.606134632
Tle5	0.096139691	0.000152908	0.040188148	0.391491666	0.637433845	0.464708427
Mylk2	#N/A	0.000158573	0.00000902	#N/A	0.459886913	0.903020838
Emp1	0.07356921	0.000175832	0.000297016	0.509655218	0.462048104	0.565496379
Angptl2	#N/A	0.000180618	0.000000125	#N/A	0.286687522	0.812260693
Col9a1	#N/A	0.000194792	0.001521221	#N/A	0.444785929	0.546267651
Hspb8	0.057680248	0.00020107	0.008775795	0.675140483	0.815233051	0.326907805
Col15a1	#N/A	0.000224499	7.8E-09	#N/A	0.551017366	1.058703024
Cadm1	#N/A	0.000237041	0.035270419	#N/A	0.403229945	0.378882433
Aamdc	0.177988763	0.000257989	0.030992479	0.322900461	0.728831536	0.732269103
Ltbp3	0.117960135	0.000277013	0.008430646	0.308942914	0.617767471	0.869300079
Jup	0.178304685	0.000278556	0.001343891	0.512393245	0.837423446	0.628000881
Myof	0.074295198	0.000280773	0.00076554	0.266974061	0.502479567	0.685996397
C1qtnf2	#N/A	0.000285379	0.000000197	#N/A	0.408786631	0.809377081
Cdo1	0.074295192	0.000287375	0.000778136	0.291850013	0.4616292	0.550428816
Ecm2	0.075186388	0.000290731	0.014875024	0.250332595	0.558940213	0.271314107
Acadm	0.090130714	0.000419031	0.000130263	0.550482995	0.535621293	0.752429827
Nr1h2	0.087827833	0.000490415	0.000776258	0.261200096	0.408448284	0.657648609
Fyco1	#N/A	0.000527396	0.0000911	#N/A	0.602099171	1.024179446
Man2b2	0.053003001	0.000559847	0.00017734	0.288171198	0.470180814	0.700809748
Phlda3	0.060004341	0.000560703	0.005463802	0.395165531	0.57002432	0.841110631
Sh3pxd2b	0.053186109	0.00057011	0.000177862	0.332096887	0.519181808	0.806262902
Papola	0.144238967	0.000586495	0.006819321	0.267334889	0.521559283	0.418197073
Casz1	#N/A	0.000617676	0.0000158	#N/A	0.347718965	0.610946675
Polr3g	#N/A	0.000617676	0.0000158	#N/A	0.263277028	0.45714424
Slitrk1	#N/A	0.000617676	0.0000158	#N/A	0.293441433	0.53445943
Pdxdc1	#N/A	0.000617676	0.0000159	#N/A	0.393301363	0.602400405
Itga10	0.058138153	0.000627428	6.27E-09	0.318838911	0.475179424	0.837591719
Wnt5b	#N/A	0.000650877	0.016206032	#N/A	0.469969542	0.58595188
Myl9	0.074932809	0.000735906	0.000000191	0.371060398	0.637285811	1.072637267
Lpl	#N/A	0.00073606	0.0000873	#N/A	0.341033544	0.755606794
Smoc2	0.322268975	0.0008078	0.000777257	0.868410337	1.232663494	0.278458068
Drap1	0.105543897	0.000810933	0.016145198	0.497709982	0.372052856	0.451169008
Ctsb	0.057315841	0.000945064	0.003589641	0.461104554	0.616262971	0.909986891
Selenom	#N/A	0.000955255	0.000321354	#N/A	0.474739989	0.761145656
Col5a3	#N/A	0.000965407	0.002763787	#N/A	0.494367975	0.616150912
Pdzrn3	#N/A	0.000994353	0.0000611	#N/A	0.402387786	0.489157948
Elk4	0.22547233	0.001001058	0.000947077	0.282514647	0.514719943	0.764927331
Ly6e	#N/A	0.00110949	0.004477702	#N/A	0.594227367	0.743563178
Rhbdd3	#N/A	0.001202965	0.006248337	#N/A	0.326324935	0.432752319
Epm2aip1	0.174439726	0.001236298	0.000626941	0.261764384	0.489068878	0.649689655
Hipk3	#N/A	0.001247238	0.004659147	#N/A	0.274660031	0.468241414
Atf6b	#N/A	0.001310241	0.002062834	#N/A	0.472438228	0.746757812
Lgals3	0.075162116	0.001326075	0.00017307	0.449423673	0.569964035	0.801028528
Ccdc8	#N/A	0.001341537	0.0000039	#N/A	0.342085206	0.724852151
Ift43	#N/A	0.001341537	0.018132159	#N/A	0.293263133	0.279089309
Tsen34	0.128578538	0.00134651	0.0000872	0.297828894	0.630383242	0.8661227
Comt	0.068195655	0.001349389	0.00150542	0.277376365	0.398849887	0.708217777
Ogt	#N/A	0.001399136	0.004574491	#N/A	0.28757638	0.369746564
Ubqln2	#N/A	0.001400521	0.000305383	#N/A	0.495198513	0.730895716
Pom121	0.190795862	0.001446658	0.011289496	0.27366389	0.585273482	0.321735146
Rgs5	0.134901818	0.001527118	0.003027177	0.649134896	0.378176567	0.495971621
Itm2c	0.071295259	0.00174987	0.00000024	0.354900483	0.635038869	1.261869848
Mab21l2	#N/A	0.001780589	0.000523985	#N/A	0.260527655	0.451132495
P3h3	#N/A	0.001780589	0.000529447	#N/A	0.279337142	0.255628838
Castor2	#N/A	0.002049362	0.003750508	#N/A	0.352590089	0.603815869
Ddrgk1	0.146327117	0.002232784	0.00120123	0.293150942	0.539142911	0.723084382
Mbd2	0.110174079	0.002332892	0.0000575	0.395174855	0.469655143	1.060574394
Aoc3	0.211860643	0.002531512	0.000377313	0.27054827	0.515574457	0.814280622
Gprc5b	0.074492491	0.002547277	0.000773075	0.252906209	0.398180488	0.645423997
Rab5b	#N/A	0.002593039	0.000809158	#N/A	0.271244338	0.419997204
Lsmem2	#N/A	0.00260331	0.0000195	#N/A	0.299264184	0.536320946
Cxxc5	#N/A	0.002608459	0.0000188	#N/A	0.269356942	0.793364347
Ddx5	0.966797325	0.0026136	0.002291297	0.264570031	0.453153189	0.708034081
Actn3	0.111939498	0.002620856	0.00000382	0.384724827	0.317392204	0.848818914
Ubap2l	#N/A	0.002744861	0.010524685	#N/A	0.456465022	0.281398081
Imp4	0.072990426	0.002829505	0.000695824	0.473512749	0.374358043	0.588552619
Ldlrad4	#N/A	0.002919305	0.000161039	#N/A	0.317628075	0.588523067
Lipe	0.153663374	0.002937539	0.010831725	0.367587675	0.560988877	0.446875398
Dlg1	#N/A	0.002945871	0.00016596	#N/A	0.301801212	0.53024732
Nrap	#N/A	0.002965218	0.012146612	#N/A	0.340775585	0.387267348
Slc2a1	0.057970917	0.00297445	0.00555717	0.409785397	0.486675399	0.67346795
Rpn1	#N/A	0.003004429	0.0000338	#N/A	0.389413874	0.943755885
Inafm1	0.099308724	0.003032477	0.000042	0.257470968	0.342275749	0.712560823
Angptl1	0.05988816	0.003064255	0.000167225	0.270765252	0.43669724	0.82091171
Klhl33	#N/A	0.003078555	0.0000313	#N/A	0.302016164	0.648657545
Myom3	#N/A	0.003117661	0.007335533	#N/A	0.349011586	0.392122627
Myom2	0.063737172	0.003147012	0.003019246	0.409704574	0.254956105	0.460029406
Cmtm4	#N/A	0.00318152	0.00017682	#N/A	0.442767051	0.841960679
Cd164	#N/A	0.003468818	0.000507972	#N/A	0.486104501	0.630347711
Cpq	0.183654796	0.003677253	0.000295189	0.284792032	0.569465845	0.898184426
Pptc7	#N/A	0.003719771	0.007832885	#N/A	0.418932455	0.427910704
Wiz	#N/A	0.003719771	0.00011174	#N/A	0.367976222	0.758876402
Gpihbp1	0.120583652	0.003727554	0.00000421	0.380337988	0.424108656	0.873517137
Hivep2	#N/A	0.003738443	0.000110133	#N/A	0.3001712	0.650383202
Gng11	#N/A	0.004281671	0.004977216	#N/A	0.352956034	0.523971677
Hspe1	#N/A	0.004307673	0.008907963	#N/A	0.542130428	0.415237739
Amotl1	0.068416906	0.004361018	0.000611919	0.507466897	0.426649915	0.697160048
Rtn2	0.070855291	0.004407525	0.041044405	0.31926351	0.631637667	0.33200254
Myo1c	0.051449557	0.00467953	0.000259257	0.27513271	0.534872949	0.950094681
Snrnp70	#N/A	0.004931873	0.00828388	#N/A	0.506714915	0.542044136
Dnajc1	#N/A	0.005277912	0.0000226	#N/A	0.263687824	0.545821313
Hic1	#N/A	0.005289207	0.034520453	#N/A	0.306038971	0.361087116
Gpx7	#N/A	0.005289208	0.0000225	#N/A	0.368584977	0.805781639
Mllt1	#N/A	0.005323226	0.034210769	#N/A	0.258745473	0.347453481
Hspbp1	#N/A	0.005334611	0.035011941	#N/A	0.313526364	0.43475915
Eef1akmt2	#N/A	0.005334611	0.035282532	#N/A	0.56843066	0.332988294
Pald1	0.050397621	0.005364229	0.014820863	0.404445572	0.317481924	0.333054377
Maf	#N/A	0.005406308	0.001284868	#N/A	0.353321136	0.722755997
Atoh8	#N/A	0.005482765	0.000864621	#N/A	0.350858492	0.610728246
C1qtnf1	#N/A	0.005830018	0.041255209	#N/A	0.296590876	0.434219362
Pmp22	#N/A	0.0060934	0.002468142	#N/A	0.281176387	0.441840733
Arhgef1	0.065504815	0.006249471	0.000648946	0.335449646	0.413571919	0.785257626
Jag1	0.097910693	0.006357272	0.007929546	0.255606983	0.394584723	0.387881301
S100a1	#N/A	0.006359229	0.024256304	#N/A	0.383896315	0.481633565
Tor3a	#N/A	0.006442329	0.007863433	#N/A	0.261212712	0.42268023
Ddit4	#N/A	0.006519939	0.004466211	#N/A	0.456409164	0.580240307
Gas6	0.110985329	0.006587736	0.001686828	0.546099191	0.497922725	0.759094918
Lbx1	#N/A	0.006777581	0.004773518	#N/A	0.301466151	0.366295935
Fuom	#N/A	0.006860804	0.001478131	#N/A	0.405014191	0.707714603
Casp12	0.188758083	0.006888187	0.001700756	0.272870284	0.46650366	0.834453786
Rnf185	0.057025923	0.006996465	0.02453538	0.250330121	0.368405603	0.418436339
Eri3	0.068118416	0.00702404	0.001503455	0.310306084	0.40692178	0.699027177
Cops3	#N/A	0.007253781	0.000000217	#N/A	0.257890228	0.64421555
Psme4	0.209313071	0.007817228	0.024902428	0.387611224	0.743899258	0.404402225
Dync1li2	#N/A	0.007935192	0.000104463	#N/A	0.34932734	0.652043636
Palm	#N/A	0.008203686	0.034427573	#N/A	0.300885928	0.320409376
Mfap2	0.089878758	0.008488325	0.0000274	0.431272595	0.5599311	0.99295033
Hnrnpu	#N/A	0.008695154	0.00562761	#N/A	0.534157816	0.730542428
Exoc4	#N/A	0.008791817	0.019095746	#N/A	0.427192658	0.697531044
Slc9a3r2	#N/A	0.009846123	0.001399005	#N/A	0.422488227	0.739919357
Mrc2	0.06331903	0.009975213	0.010230899	0.421073063	0.36119542	0.60339293
Kcnc4	0.224274915	0.010013269	0.0000117	0.442048676	0.415900446	1.060960674
Pcbp1	0.116440897	0.010099722	0.02725524	0.286409137	0.509532833	0.388742743
Safb2	0.058597747	0.010300093	0.00000361	0.419639118	0.455566453	1.116799073
B4galnt3	#N/A	0.01042064	0.002561466	#N/A	0.266961555	0.349638566
Sec14l1	#N/A	0.01042064	0.002518794	#N/A	0.333284281	0.425569149
Csnk2b	#N/A	0.010449773	0.000284964	#N/A	0.302666204	0.751676587
Rnf19b	#N/A	0.01049715	0.0000159	#N/A	0.254354309	0.633926084
Ubb	#N/A	0.010522765	0.0000159	#N/A	0.259878859	0.630549172
Mmp2	0.241052113	0.010607194	0.00000345	0.454415765	0.314048467	0.895118907
Nucb1	0.052958734	0.01106624	0.001244436	0.458630021	0.582163286	0.889786928
Per2	0.052396334	0.011303221	0.025210575	0.286891372	0.536248709	0.609696237
Gm15294	0.078711577	0.011349431	0.000104934	0.501129051	0.641841589	1.026156619
Tent5a	#N/A	0.011631285	0.002955029	#N/A	0.368583306	0.548026762
Add3	#N/A	0.011874689	0.000161084	#N/A	0.334199095	0.657304041
Edil3	0.152980077	0.011994966	0.000162381	0.285397185	0.30837442	0.670046353
Dym	#N/A	0.012767937	0.000638865	#N/A	0.438602603	0.801113881
Rab2a	#N/A	0.012809827	0.007183635	#N/A	0.335971212	0.450261254
Nrp2	0.116633951	0.013068756	3.58E-09	0.71999657	1.108384087	1.271865885
Lmcd1	0.081148392	0.013118996	0.010716516	0.77736302	0.356892078	0.429713221
Ndufs8	#N/A	0.013242586	0.001010719	#N/A	0.351987207	0.684442728
Neurl1a	#N/A	0.013252738	0.0000394	#N/A	0.352431237	0.835333818
Cpeb2	#N/A	0.013322067	0.048489248	#N/A	0.266368408	0.331788503
Pmvk	#N/A	0.013461686	0.000681119	#N/A	0.342948089	0.767778194
Fbn2	#N/A	0.013812354	0.017757963	#N/A	0.3931393	0.717377933
Fbxw5	#N/A	0.013869007	0.018024548	#N/A	0.308081858	0.3425871
Cisd3	#N/A	0.013869007	0.017757963	#N/A	0.330666502	0.615825305
Fam219a	0.052759675	0.013981399	0.024466884	0.327903	0.3206048	0.441526262
Ndufa10	#N/A	0.014497599	0.001242418	#N/A	0.522761624	0.91332017
Pfn2	#N/A	0.014956219	0.004924267	#N/A	0.565341287	0.27564179
2210016L21Rik	#N/A	0.015208048	0.0000341	#N/A	0.291946059	0.507866194
Cacnb1	0.088072736	0.015251718	0.000794008	0.343458788	0.428852985	0.575196583
Igf1r	#N/A	0.015531609	0.003797982	#N/A	0.305819112	0.41130823
Cep170b	#N/A	0.015531609	0.000000914	#N/A	0.278824508	0.658768519
Inpp4a	#N/A	0.015587817	0.003657175	#N/A	0.30935811	0.633808685
Fam43a	#N/A	0.015644204	0.0000949	#N/A	0.358108987	0.650365022
Mapk1ip1	#N/A	0.015672465	0.0000945	#N/A	0.250149809	0.569319657
Penk	#N/A	0.015757517	0.003833944	#N/A	0.300506476	0.331046148
Aifm2	#N/A	0.015855032	0.037780705	#N/A	0.283144286	0.385645445
Coq8a	0.161063743	0.015932148	0.00000186	0.36750151	0.447987515	0.911063882
Mafa	#N/A	0.015939832	0.003496906	#N/A	0.292664587	0.456389373
Stx5a	#N/A	0.016079156	0.014328324	#N/A	0.396660037	0.751652678
Colec12	#N/A	0.016158588	0.000773075	#N/A	0.285207517	0.481870121
Jdp2	#N/A	0.016211735	0.0000193	#N/A	0.286653191	0.616570877
Itga11	#N/A	0.016265035	0.0000189	#N/A	0.405727563	0.946588712
Maml1	#N/A	0.016265035	0.000773075	#N/A	0.260875336	0.552583871
1110065P20Rik	#N/A	0.016318488	0.014617651	#N/A	0.274858576	0.541979665
Aspn	0.050016318	0.016838302	0.000017	0.294160314	0.390974059	1.058400823
Cirbp	#N/A	0.017774421	0.024721401	#N/A	0.356475329	0.493982031
Lemd2	0.145282983	0.018814637	0.017733033	0.640455713	0.85295681	0.302192339
Kmt2d	#N/A	0.019287774	0.000910458	#N/A	0.321191101	0.578916172
Acaa2	0.06013347	0.019290895	0.012734531	0.394918102	0.488605033	0.647488403
Plvap	#N/A	0.019900835	0.041249832	#N/A	0.329677674	0.529082796
Narf	0.20200231	0.019977467	0.000278621	0.325088522	0.345198951	0.704314422
Serpine1	#N/A	0.019977468	0.002100283	#N/A	0.441605335	0.84689533
Arpc1a	#N/A	0.020229285	0.028547087	#N/A	0.503459469	0.803737908
Ank2	0.109245013	0.020603415	0.016515777	0.326480653	0.429701702	0.736807446
Ubtd1	#N/A	0.020686045	0.003779534	#N/A	0.406281837	0.672798241
Cd151	0.456592616	0.021519252	0.003141757	0.250932737	0.437530611	0.681737609
Park7	#N/A	0.022130454	0.007111082	#N/A	0.34015404	0.520059594
Nxn	0.231112791	0.022199465	0.000503083	0.38596686	0.629225894	0.663110144
Tgfb1	0.06742375	0.022265087	0.019632439	0.446214778	0.314399938	0.594473487
Dmpk	0.288380362	0.022536975	0.040664601	0.30949414	0.459593818	0.588000554
Basp1	#N/A	0.02295286	0.0000106	#N/A	0.503856984	0.918362966
Per1	0.283160603	0.023011644	0.000916608	0.309727963	0.41005469	0.810734621
Tgfbr2	0.076815652	0.023331881	0.010131215	0.398399578	0.426508129	0.768132645
Ier5	0.067729653	0.023389644	0.000505199	0.451093902	0.435795328	0.932937187
Lamc1	0.179831138	0.023604864	0.026651201	0.665194991	0.696014978	0.803241354
Col12a1	0.128083621	0.023869822	0.0000113	0.444661347	0.40602054	0.976084955
Klhl31	#N/A	0.024645674	0.002712554	#N/A	0.532205657	0.582986864
Col4a1	#N/A	0.025657719	0.010161201	#N/A	0.567240104	0.654309823
Psmb6	0.060937965	0.025702855	0.001738072	0.457884061	0.463834565	0.962166844
Trim44	0.287188361	0.025850467	0.004569356	0.300073684	0.3807346	0.587583359
Ltbr	#N/A	0.026299325	0.004605408	#N/A	0.397641998	0.613403673
Tmbim1	#N/A	0.026591416	0.004543762	#N/A	0.382305476	0.76815077
Itih5	#N/A	0.026985228	0.035208049	#N/A	0.29912922	0.5704457
Adprh	0.114129271	0.027348924	0.0000124	0.282816514	0.371922426	0.973954459
Jun	#N/A	0.027465436	0.021890355	#N/A	0.534432173	0.860567779
Mybph	0.148924862	0.027738339	0.005382413	0.329628198	0.566941473	0.625383842
Reep5	0.160443389	0.02830172	0.005843998	0.370512917	0.346350759	0.494568021
Leng8	#N/A	0.028689887	0.005637972	#N/A	0.32257898	0.757245667
Tpd52l2	0.068002696	0.028805278	0.016275187	0.370021278	0.461175246	0.560021933
Clpx	#N/A	0.02895328	0.016512844	#N/A	0.281035378	0.443274736
Ube2g2	#N/A	0.029064708	0.016444634	#N/A	0.261350327	0.407591619
Dctn1	0.192519411	0.029139195	0.0000773	0.373849524	0.260342262	0.9603984
Gnb1l	#N/A	0.029197989	0.040694749	#N/A	0.288719654	0.308882173
Chuk	#N/A	0.029266727	0.000521274	#N/A	0.291999436	0.708713387
Cacng7	#N/A	0.029335604	0.040694749	#N/A	0.268640491	0.454127178
Hexa	#N/A	0.029335604	0.000532197	#N/A	0.3133888	0.69925467
Tgfb2	0.193918062	0.029363654	0.016140742	0.409527111	0.252696012	0.744435021
Mcrip1	0.258440821	0.029439349	0.038195668	0.495173696	0.882134866	0.412682176
Nptn	#N/A	0.029554836	0.001981205	#N/A	0.259917399	0.832284274
Arpp19	#N/A	0.030249627	0.000130359	#N/A	0.394248719	0.794491986
Tspan7	#N/A	0.030752448	0.0013666	#N/A	0.320506323	0.836876185
Tbcb	0.079430123	0.031243298	0.016620384	0.293365859	0.282775045	0.388997233
Cog4	#N/A	0.032327004	0.006410956	#N/A	0.254830677	0.519509263
Snd1	0.13157151	0.032875246	0.002653622	0.315491375	0.425484651	0.86570977
Chst14	#N/A	0.034290818	0.013710931	#N/A	0.372156057	0.742671227
Igdcc4	#N/A	0.034317485	0.024261013	#N/A	0.333106814	0.40734913
Atp9b	#N/A	0.034366526	0.024645892	#N/A	0.348257451	0.584323246
Bag3	0.247935508	0.034377386	0.000444131	0.325501211	0.259565094	0.786833585
Cand2	#N/A	0.034719812	0.030684605	#N/A	0.300747077	0.460150823
Med1	#N/A	0.035400027	0.000109074	#N/A	0.25823701	0.63595415
Sbno2	#N/A	0.035537222	0.000109074	#N/A	0.302225632	0.761439537
Trim17	#N/A	0.03560599	0.007616417	#N/A	0.315703318	0.697741621
C5ar2	#N/A	0.035674871	0.000110133	#N/A	0.495192439	1.199540168
Vat1	#N/A	0.036350809	0.009209407	#N/A	0.294177979	0.542873644
Faf1	0.099073714	0.036931958	0.007907453	0.384667756	0.622616171	0.250232867
Pih1d1	#N/A	0.037156767	0.001498013	#N/A	0.395711594	0.710312126
Phldb2	#N/A	0.037156767	0.001514198	#N/A	0.284561639	0.543604703
Itfg2	#N/A	0.037346099	0.03412273	#N/A	0.284544078	0.570775691
Nprl2	#N/A	0.037663477	0.001519628	#N/A	0.25118558	0.593763998
Acta2	0.059644201	0.039162168	0.001998509	0.383717429	0.531665558	0.478392747
Fxyd5	#N/A	0.040355872	0.004714539	#N/A	0.379088519	0.728384602
Rnh1	0.073431336	0.041149976	0.006080948	0.370273753	0.374093439	0.661810111
Dvl1	#N/A	0.041627922	0.00346328	#N/A	0.500519286	0.722819154
Atp1b2	0.46473243	0.042911	0.001346033	0.470368356	0.719994752	1.222965493
Dpysl2	#N/A	0.043334324	0.020188063	#N/A	0.325404113	0.599560288
Tcf19	0.062230527	0.043712518	0.000634997	0.44638231	0.51304673	0.668271857
Ubp1	#N/A	0.044626033	0.0000399	#N/A	0.324663344	0.635249109
Wwtr1	0.74943016	0.046160342	0.01477151	0.281956064	0.566773892	0.278204205
Stt3b	#N/A	0.04633617	0.002139301	#N/A	0.470486972	0.915215663
Tcirg1	#N/A	0.046490476	0.014178595	#N/A	0.322884197	0.587368619
1500011B03Rik	#N/A	0.046816917	0.044855171	#N/A	0.530852775	0.869830124
Gstp2	#N/A	0.047268522	0.000000945	#N/A	0.34363385	0.907601966
Atp5a1	0.00057506	#N/A	0.007831432	0.458399514	#N/A	0.285154992
Pmepa1	0.001118076	#N/A	0.002043875	0.706169572	#N/A	0.446467849
Col22a1	0.001530463	#N/A	0.0000614	1.032298589	#N/A	0.727364688
Ndufb5	0.001736211	#N/A	0.021435953	0.776034217	#N/A	0.632662096
S100a10	0.002112721	0.057888754	0.033314746	0.482597887	0.281567828	0.555948251
Lix1l	0.003460889	#N/A	0.000104119	0.608680237	#N/A	0.706907983
Pnpla2	0.003532432	#N/A	0.04920471	0.763711953	#N/A	0.302269503
Obscn	0.004866377	#N/A	0.000153293	0.641719403	#N/A	0.614218933
Paqr7	0.006247039	#N/A	0.042966688	0.37491101	#N/A	0.510691784
Cacng1	0.008763758	0.054157893	0.007094871	0.421757827	0.253595115	0.526513104
Ndufa6	0.009471103	#N/A	0.03762696	0.383785349	#N/A	0.440821899
Isoc2a	0.014607575	#N/A	0.000297412	0.779907288	#N/A	0.371452198
Pdlim3	0.015293618	#N/A	0.002664369	0.3691352	#N/A	0.515964667
Cgref1	0.016355919	#N/A	0.01447235	0.278677733	#N/A	0.441224564
Fem1a	0.017679784	#N/A	0.000845652	0.734193072	#N/A	0.760931291
Apobec2	0.018375098	0.076990448	0.022884157	0.771890757	0.578515664	1.06616336
Saraf	0.019030205	#N/A	0.002003004	0.378770635	#N/A	0.505426735
Arfgap3	0.01909093	#N/A	0.001537175	0.568394894	#N/A	0.418982913
Macrod1	0.021111615	#N/A	0.009635404	0.620452449	#N/A	0.545019896
Tmem119	0.02198671	0.080335285	0.001340603	0.461938927	0.294798685	0.81102259
Id3	0.022521009	#N/A	0.023311679	0.301876541	#N/A	0.318988549
Tnrc18	0.024580322	#N/A	0.010996036	0.327768515	#N/A	0.438130787
Tacc2	0.0247939	#N/A	0.011191879	0.952939006	#N/A	0.749349119
Eaf1	0.025023596	#N/A	0.01044367	0.362421418	#N/A	0.473748982
Foxk1	0.025074785	#N/A	0.01058541	0.26275638	#N/A	0.379413111
Pqlc1	0.03203039	0.096939299	0.036312891	0.430638362	0.290300242	0.501611472
Gabbr1	0.035335688	0.29793564	0.02755975	0.355620862	0.275396076	0.390878653
Chd2	0.040618783	#N/A	0.004657358	0.531113768	#N/A	0.410606203
Irs1	0.041616539	#N/A	0.019702924	0.413166397	#N/A	0.499360021
Dpep1	0.043038323	#N/A	0.038401041	0.322207463	#N/A	0.334586789
Inpp5k	0.043154365	0.064469733	0.003363456	0.287855892	0.297108735	0.659302878
Lrrc14b	0.043328923	#N/A	0.039268124	0.250772718	#N/A	0.281091205
Spata13	0.047147145	0.061049668	0.021424908	0.272019427	0.316493565	0.575533954
Srrm2	0.047229376	#N/A	0.004587552	0.482319595	#N/A	0.739400377
Acta1	2.86E-21	1.47E-21	#N/A	0.753020964	0.442886282	#N/A
Mylpf	1.97E-18	1.72E-15	#N/A	0.7530082	0.555155827	#N/A
Tpm2	1.48E-14	1.75E-14	#N/A	0.514445011	0.40730412	#N/A
Atp2a1	3.14E-14	2.05E-15	#N/A	0.804438231	0.572108946	#N/A
Myh1	6.67E-14	3.69E-09	#N/A	0.717763631	0.629098042	#N/A
Myh2	6.99E-12	0.000000024	#N/A	0.724336161	0.435028551	#N/A
Fhl1	1.15E-11	0.0000162	#N/A	0.745511162	0.477270933	#N/A
Ttn	4.54E-11	0.0000781	#N/A	0.586098613	0.275747284	#N/A
Tnni2	2.13E-09	0.000000253	#N/A	0.732482024	0.609244589	#N/A
Mgp	8.63E-09	1.25E-08	#N/A	1.109652173	0.688624055	#N/A
Tnni1	0.000000279	8.12E-10	0.124925361	0.513848166	0.815157773	0.484280155
Apod	0.00000989	6.95E-09	#N/A	1.486940589	0.363113632	#N/A
Myl3	0.0000393	0.0000179	#N/A	0.753583019	0.463545257	#N/A
Hspb7	0.0000709	0.000005	#N/A	0.826309424	0.585237968	#N/A
Steap3	0.000212755	0.004059272	0.327685349	0.645912996	0.469027494	0.374716253
Sqstm1	0.000511754	0.0000655	#N/A	0.732135254	0.348557342	#N/A
Ptpn3	0.000685118	0.000269057	#N/A	1.007609939	0.275382401	#N/A
Hp	0.000858931	0.005874127	#N/A	0.505546734	0.407488014	#N/A
Aqp1	0.00116759	0.012884401	#N/A	0.40045923	0.282341899	#N/A
Glg1	0.001463817	0.00032209	#N/A	0.702316615	0.901416594	#N/A
Trp53inp2	0.001748461	0.002293196	0.469956058	0.563976796	0.516183668	0.296387112
Ttc19	0.001885142	0.000203315	#N/A	0.654043432	0.648970853	#N/A
Il6st	0.001982387	0.000695567	#N/A	0.86649733	0.536143462	#N/A
Hspb1	0.002823515	0.021795814	#N/A	0.729791451	0.327051845	#N/A
Pigt	0.003011838	0.034555754	0.133122798	0.407287073	0.290251695	0.258513142
Abi3bp	0.003959631	0.006157058	#N/A	0.454289266	0.458479367	#N/A
Stac3	0.004170661	0.001343601	#N/A	0.627407759	0.450341787	#N/A
1110002E22Rik	0.005224734	0.047358134	#N/A	0.783125924	0.567982601	#N/A
Dynll2	0.005275234	0.010488575	#N/A	0.73268381	0.585406292	#N/A
Vapb	0.006556007	0.006539346	#N/A	0.531995625	0.256423117	#N/A
G0s2	0.00669793	0.035390758	0.138697275	0.336950153	0.319644446	0.519476505
Atp5g3	0.006939249	0.0000444	0.05461536	0.582106186	0.651081779	0.524175616
Foxo1	0.008283848	0.007505703	#N/A	0.838955269	1.056019317	#N/A
Tmem109	0.008442241	0.016145562	#N/A	0.815804383	0.586734559	#N/A
Lasp1	0.009865091	0.0000343	0.099230178	0.753191228	0.732967003	0.529113661
Lrrfip2	0.010621108	0.040888281	#N/A	0.59139082	0.544954896	#N/A
Trim47	0.012045167	0.011619259	#N/A	0.935494433	0.369927283	#N/A
Csrp1	0.012528646	0.000551782	0.138899903	0.519736886	0.582355199	0.28614775
Acyp2	0.014471169	0.000976743	0.069782298	0.481235727	0.516464862	0.359960748
Zfp36	0.014985548	0.020749132	0.103772377	0.280358439	0.406170167	0.498699031
Nenf	0.015868601	0.022918327	#N/A	0.696516584	0.387509673	#N/A
Csnk1g2	0.016355919	0.016105595	0.126194363	0.297474343	0.349576076	0.504231405
Ror2	0.016355919	0.000290731	0.12731475	0.272187598	0.3922082	0.40575774
Zhx2	0.016355919	0.002557382	#N/A	0.269356659	0.341597826	#N/A
Ppp1r1a	0.019237717	0.000112381	#N/A	0.562755283	0.266791772	#N/A
Coro7	0.021557719	0.0000628	0.087736649	0.352731815	0.54975862	0.717871022
Smyd1	0.023319832	0.027190573	#N/A	0.6704427	0.260607041	#N/A
Retnla	0.024492435	0.006274632	0.064039773	0.418363244	0.530671772	0.541871321
Creb3l2	0.024542279	0.007696379	#N/A	0.565010524	0.582416348	#N/A
Lpin1	0.026622882	0.002229485	#N/A	0.481330493	0.513512051	#N/A
Cdkn1c	0.026868613	0.00200069	#N/A	0.263923692	0.355782227	#N/A
Psen2	0.026943655	0.044847236	0.218908175	0.324582631	0.277476462	0.443529225
Adamts2	0.028483897	0.002026854	#N/A	0.416445153	0.514731631	#N/A
Tnfrsf19	0.028941747	0.018967057	#N/A	0.362482535	0.414155316	#N/A
Ifitm1	0.031300733	0.040280291	0.099653494	0.342631285	0.322374191	0.347235925
Samd1	0.031653524	0.044035676	0.20553283	0.35229775	0.362878789	0.320134637
Hsd17b11	0.032237187	0.032716375	0.089653308	0.747915933	0.383278675	0.675313815
Maf1	0.032750263	0.007115106	#N/A	0.370048961	0.358498214	#N/A
Steap4	0.033129421	0.03213232	0.056226012	0.3574087	0.253612629	0.448113292
Golga4	0.033154966	0.011322185	0.062391138	0.456109277	0.441346516	0.493927107
Epas1	0.033332071	0.023050417	#N/A	0.646288586	0.677933656	#N/A
Sp1	0.036033206	0.002917094	#N/A	0.470450052	0.572999658	#N/A
Pgam2	0.038102361	0.000627477	#N/A	1.040248147	0.465996282	#N/A
Mef2d	0.040983309	0.018876049	0.427786645	0.434620524	0.479199276	0.290309458
Glud1	0.041683913	0.047184947	#N/A	0.494867839	0.589768698	#N/A
Slc27a1	0.045724961	0.00823486	0.105193552	0.482755251	0.537744455	0.302140025
Fbn1	0.046611407	0.005913254	#N/A	0.593299953	0.865308954	#N/A
Aco2	0.046857959	0.016687626	#N/A	0.642303823	0.695551853	#N/A
Fgfr1	0.048028306	0.006508812	0.089332257	0.492547418	0.864265609	0.563320279
Riok3	0.049307895	0.04668951	#N/A	0.360028488	0.353357602	#N/A
