# Supplementary material for: Spatial transcriptomic interrogation of the murine bone marrow signaling landscape
Source: Bone Res. 2023 Nov 6;11:59. doi: 10.1038/s41413-023-00298-1 (PMC10625929; doi:10.1038/s41413-023-00298-1)
Supplement: Supplementary file 8 — Table S5 [file 41413_2023_298_MOESM8_ESM.csv]

Table S5 DEGs enriched within bone marrow spots containing MLin cells using multi-package combined predictions
Gene	p_val	avg_log2FC
Ctsk	1.64E-30	2.198774525
Bglap	4.59E-35	1.992718091
Col5a1	1.35E-24	1.983029275
Dmp1	3.66E-26	1.918950265
Acp5	3.73E-18	1.710538487
Col5a2	1.13E-22	1.695190112
Col2a1	1.59E-15	1.674130537
Col1a2	4.37E-77	1.634663949
Sparc	1.88E-21	1.586322025
Col1a1	9.89E-36	1.544566522
Col3a1	4.47E-19	1.53902922
Col11a2	6.12E-14	1.45785155
Comp	4.56E-24	1.452540678
App	1.25E-16	1.413621322
Tnc	1.73E-09	1.40903268
Tnn	8.97E-13	1.395632091
Sost	5.72E-27	1.354177025
Lum	6.96E-12	1.349820572
Nbl1	2.93E-12	1.307243435
Spp1	8.15E-15	1.305936671
Ecm1	1.66E-09	1.256971077
Tef	7.97E-06	1.251397824
Gpc1	4.83E-09	1.237665084
Islr	6.01E-10	1.232777788
Smoc2	0.0008078	1.232663494
Eva1b	4.84E-05	1.230575218
Pkm	4.52E-21	1.22852684
Col16a1	9.00E-10	1.193394035
Alpl	1.56E-08	1.190746646
Twist1	3.65E-06	1.190338603
Gpx3	1.28E-08	1.182212098
Ets2	4.31E-06	1.143290238
Ccdc3	3.63E-09	1.132804147
Gm11214	3.81E-13	1.125032623
Mmp9	2.89E-09	1.114521476
Nrp2	0.013068756	1.108384087
Serpinh1	2.86E-11	1.084673039
Fmod	0.000222986	1.081296253
Foxo1	0.007505703	1.056019317
Igfbp6	5.92E-07	1.049363103
Vim	3.31E-13	1.04583478
Trim8	0.007152803	1.044673603
Pdlim5	1.99E-06	1.043719127
Timp2	5.56E-10	1.036438583
Pdgfra	0.000124334	1.027145465
Klf9	1.38E-08	0.991353126
Psap	6.16E-14	0.990945491
Fn1	8.85E-05	0.985717784
Angptl7	4.34E-12	0.983620013
Anxa2	1.33E-06	0.97789137
Jph1	2.71E-07	0.96595833
Map7d1	3.33E-06	0.965372128
Car3	3.32E-16	0.955298207
Mmp14	0.00015308	0.955195987
Lox	5.98E-07	0.934067128
Atp5d	9.09E-10	0.930545577
Ankrd1	0.002049362	0.916565417
Thbs1	6.24E-06	0.915762202
Itm2b	1.44E-25	0.91018926
Ogn	1.94E-06	0.909205913
Emilin1	1.84E-06	0.906839853
Ldb3	4.17E-08	0.906678264
Prrx1	3.63E-06	0.90574435
Tm4sf1	0.000274804	0.901879786
Glg1	0.00032209	0.901416594
Htra3	5.09E-08	0.901331783
Sdc1	0.000218536	0.895290025
Mxra7	2.70E-07	0.891519483
Jund	0.001047213	0.888479162
Dcn	3.68E-10	0.883643505
Mcrip1	0.029439349	0.882134866
Eef1a2	5.68E-07	0.881025459
Antxr1	0.001141592	0.879912368
Marcks	6.42E-05	0.874204615
Cilp	0.000417789	0.872653074
Dpysl3	5.75E-06	0.866793622
Fbn1	0.005913254	0.865308954
Fgfr1	0.006508812	0.864265609
Gas1	7.53E-07	0.864121863
Dynlrb1	4.34E-06	0.862147038
Acadl	5.49E-05	0.861924744
Ndufa8	0.004226965	0.857572562
Fxyd1	4.04E-15	0.857371742
Mtch1	0.000202154	0.854033518
Lemd2	0.018814637	0.85295681
Fabp4	7.62E-08	0.852681786
Sod3	4.57E-06	0.851814068
Jup	0.000278556	0.837423446
Ighm	0.013208643	0.833738649
Fbxo40	0.002965484	0.826897084
Susd5	1.98E-07	0.825068938
Scx	0.001549333	0.822823343
Rcn3	0.000137222	0.822093363
Mybpc1	0.009252192	0.820181267
Olfml2b	9.80E-06	0.817786137
Aldh2	3.19E-06	0.815498624
Hspb8	0.00020107	0.815233051
Tnni1	8.12E-10	0.815157773
Msn	3.89E-05	0.811838853
Pmpca	0.02731861	0.81019581
Ptms	2.73E-14	0.808022657
Ltbp4	9.81E-06	0.806913
Bgn	1.05E-05	0.799000296
Cox8b	7.30E-05	0.79785785
Trim54	1.06E-05	0.794455649
Loxl3	3.04E-05	0.794334149
Mtcp1	0.015569147	0.788477329
Prelp	1.48E-11	0.784110055
Plpp3	6.54E-10	0.776084818
S100a6	1.00E-06	0.77461405
Gja1	1.03E-05	0.771401269
Gpi1	1.09E-11	0.768832382
Thbs4	2.18E-09	0.763958336
Nid1	0.000277498	0.763495101
Laptm4b	6.00E-06	0.758009563
Adipoq	7.22E-07	0.757774885
Mb	2.29E-07	0.75688777
Camk2n1	0.000249436	0.755312424
Col4a2	1.33E-08	0.754865557
Col6a3	4.41E-09	0.754674265
Myoc	6.81E-09	0.747370265
Psme4	0.007817228	0.743899258
Dnm1	1.18E-05	0.739584901
Fbln7	0.003131812	0.737958538
Maged1	0.000380067	0.733333704
Lasp1	3.43E-05	0.732967003
Aamdc	0.000257989	0.728831536
Myh7	2.38E-11	0.72859485
Itgbl1	6.88E-09	0.728106457
Bdp1	0.001780589	0.727153048
Prss23	0.014485871	0.722656839
Atp1b2	0.042911	0.719994752
Mapkapk2	0.002700757	0.716298613
Ski	0.000247381	0.712587779
Tcf7l1	1.22E-05	0.711571079
Scarf2	0.000451994	0.70784343
Kdm3b	6.81E-05	0.707680734
Dkk3	2.67E-06	0.702938599
Pygm	5.60E-06	0.701600035
Stk11	0.039308681	0.697441481
Bin1	1.41E-05	0.696489523
Lamc1	0.023604864	0.696014978
Sdhb	4.16E-07	0.695758682
Aco2	0.016687626	0.695551853
Snrnp27	1.12E-05	0.691837694
Hint1	4.68E-05	0.68904733
Mgp	1.25E-08	0.688624055
Notch3	8.43E-05	0.686523117
Atp5j	0.029204519	0.68441314
Dnm1l	0.0366494	0.681057425
Wif1	0.000823279	0.680855144
Cavin1	0.000498414	0.680189748
Rarg	0.007102433	0.680048909
Casq1	5.03E-05	0.679715065
Epas1	0.023050417	0.677933656
Clec3b	9.36E-05	0.677930545
Ccn1	7.95E-06	0.674289501
Ckmt2	6.39E-07	0.673864403
Thbs2	3.97E-09	0.672907907
S100a4	3.84E-05	0.671646457
Rab7	0.04622621	0.667610011
Myf6	0.001471599	0.667269397
Igfbp5	5.49E-13	0.665555081
Pip4k2a	0.029335604	0.664780417
Myl2	3.84E-05	0.66440605
Cxcl12	0.000352343	0.66187706
Sync	0.029741054	0.661243997
Csnk1d	1.92E-05	0.660569239
Mmp13	0.001383012	0.65913637
Tnnc1	6.03E-07	0.654720008
Abhd16a	0.006928838	0.653182392
Myoz1	1.58E-05	0.652934822
Chad	1.24E-08	0.651676344
Atp5g3	4.44E-05	0.651081779
Sfswap	0.012372312	0.650544538
Lamp1	0.006560183	0.650087983
Ttc19	0.000203315	0.648970853
Cyp2f2	0.004265222	0.643545727
Gm15294	0.011349431	0.641841589
Tle5	0.000152908	0.637433845
Myl9	0.000735906	0.637285811
Itm2c	0.00174987	0.635038869
Prrc2a	1.13E-07	0.633217683
Hspa9	0.004731977	0.632825936
Rtn2	0.004407525	0.631637667
Tsen34	0.00134651	0.630383242
Tnnt3	1.06E-26	0.630146373
Nxn	0.022199465	0.629225894
Myh1	3.69E-09	0.629098042
Letm1	0.006212194	0.628914548
Abca8a	0.000131513	0.625521356
Erg	0.029266727	0.625070709
Cst3	3.33E-35	0.624458555
Fibin	0.001265963	0.624429799
Faf1	0.036931958	0.622616171
Hs2st1	0.035537222	0.621995989
Cspg4	2.67E-05	0.621606659
Cfd	3.33E-05	0.621014717
Ltbp3	0.000277013	0.617767471
Rabac1	8.02E-05	0.617706026
Gpatch2	0.047402994	0.617248313
Slc25a4	1.32E-11	0.616820981
Ctsb	0.000945064	0.616262971
Dpm3	0.009077896	0.610279698
Tnni2	2.53E-07	0.609244589
Prnp	0.031129369	0.609194429
Ubr2	0.0372713	0.60811581
Tmem38a	0.042922058	0.607383546
Stc2	5.86E-05	0.605035828
Gsn	2.82E-09	0.603942475
Ppp3ca	0.001718909	0.6033221
Iffo2	0.001780589	0.603242681
Pamr1	1.31E-05	0.603018504
Lgals1	3.36E-10	0.602675775
Fyco1	0.000527396	0.602099171
Cox6a2	2.90E-09	0.600129848
Iffo1	0.000892122	0.598464518
Igfbp7	5.42E-10	0.598353418
Msantd4	0.037599818	0.596231513
Phldb1	1.80E-06	0.595652914
Ptn	0.000780964	0.594534789
Ly6e	0.00110949	0.594227367
Htra1	4.55E-06	0.593615291
Aldoa	1.76E-06	0.590299541
Glud1	0.047184947	0.589768698
Tmem109	0.016145562	0.586734559
Pfkm	3.33E-05	0.586166258
Dynll2	0.010488575	0.585406292
Pom121	0.001446658	0.585273482
Hspb7	5.00E-06	0.585237968
BC003965	0.011854306	0.583859448
Dda1	0.004111853	0.583299787
Tex261	0.000105568	0.582501297
Creb3l2	0.007696379	0.582416348
Csrp1	0.000551782	0.582355199
Nucb1	0.01106624	0.582163286
Lmf2	0.036875299	0.579933161
Ckm	3.42E-27	0.579368317
Atp1b1	6.84E-05	0.579190059
Gm10358	4.49E-05	0.578181954
Tpm1	5.85E-23	0.573565365
Sp1	0.002917094	0.572999658
Ntn1	0.001272229	0.572114157
Atp2a1	2.05E-15	0.572108946
Phlda3	0.000560703	0.57002432
Amfr	0.000868745	0.569974665
Lgals3	0.001326075	0.569964035
Cpq	0.003677253	0.569465845
Ptprs	0.000110555	0.569073961
Eef1akmt2	0.005334611	0.56843066
1110002E22Rik	0.047358134	0.567982601
Col4a1	0.025657719	0.567240104
Mybph	0.027738339	0.566941473
Wwtr1	0.046160342	0.566773892
Pfn2	0.014956219	0.565341287
Des	3.32E-07	0.56516553
Anxa4	0.001827256	0.563732926
Lipe	0.002937539	0.560988877
Tulp4	0.00203583	0.560888363
Mfap2	0.008488325	0.5599311
Ecm2	0.000290731	0.558940213
Dpy19l3	0.037156767	0.557013279
Zfp503	0.000305697	0.555693507
Bud13	0.001780589	0.555567451
Mylpf	1.72E-15	0.555155827
Egfl7	1.70E-06	0.554857532
Postn	2.59E-05	0.554452503
Tcap	2.04E-20	0.554384387
Scara3	0.003540058	0.553697641
Smad3	0.011333936	0.551708572
Col15a1	0.000224499	0.551017366
Pnrc1	7.34E-05	0.550530185
Coro7	6.28E-05	0.54975862
Gnl2	0.013140758	0.548192373
Aox1	0.000111973	0.547529242
Sema6c	0.001897329	0.547234732
Apoe	2.04E-05	0.545898616
Lrrc15	0.00205843	0.545779679
Ptch1	0.010471589	0.545469597
Lrrfip2	0.040888281	0.544954896
Hspb6	3.41E-09	0.542757693
Hspe1	0.004307673	0.542130428
Ankrd23	0.014936399	0.54005269
Ddrgk1	0.002232784	0.539142911
Slc27a1	0.00823486	0.537744455
Arl6ip5	0.003760502	0.537302906
Per2	0.011303221	0.536248709
Il6st	0.000695567	0.536143462
Kremen1	1.23E-05	0.535764528
Acadm	0.000419031	0.535621293
Speg	0.000303405	0.53504216
Myo1c	0.00467953	0.534872949
Jun	0.027465436	0.534432173
Hnrnpu	0.008695154	0.534157816
Klhl31	0.024645674	0.532205657
Acta2	0.039162168	0.531665558
Egln1	0.011511524	0.530928049
1500011B03Rik	0.046816917	0.530852775
Retnla	0.006274632	0.530671772
Krtcap2	0.000588755	0.528579538
Pdk2	0.035167456	0.526152547
Crim1	0.010567746	0.525505071
Ndufa10	0.014497599	0.522761624
Papola	0.000586495	0.521559283
Pde4dip	0.040559615	0.521322404
Ppa1	0.034719812	0.519908878
Zfp36l2	3.02E-05	0.519439756
Sh3pxd2b	0.00057011	0.519181808
Xpr1	0.001305669	0.51733548
Serpinf1	1.13E-06	0.517253172
Acyp2	0.000976743	0.516464862
Trp53inp2	0.002293196	0.516183668
Ptgis	0.006310974	0.516108895
Bcam	0.000395125	0.516065246
Aoc3	0.002531512	0.515574457
Adamts2	0.002026854	0.514731631
Elk4	0.001001058	0.514719943
Mapk12	0.001313382	0.514156397
Lpin1	0.002229485	0.513512051
Skint11	0.010395247	0.513069352
Tcf19	0.043712518	0.51304673
Fmo1	0.004957185	0.510045416
Pcbp1	0.010099722	0.509532833
Plcd1	0.00039847	0.509444429
Gstp1	0.000249704	0.507938968
Snrnp70	0.004931873	0.506714915
Nfe2l1	0.004114162	0.506104287
Tppp3	0.001425034	0.504808712
Basp1	0.02295286	0.503856984
Mt1	3.92E-05	0.503732453
Arpc1a	0.020229285	0.503459469
Myh4	1.87E-21	0.503175064
Cwc15	0.016318488	0.503133642
Myof	0.000280773	0.502479567
Nr1d1	0.003689383	0.501884674
Igfbp4	0.043675115	0.500736002
Dvl1	0.041627922	0.500519286
Crip1	0.030624896	0.49799107
Gas6	0.006587736	0.497922725
Smad6	0.000617676	0.497807006
Gfpt1	0.031895751	0.497410791
Myl1	2.78E-14	0.496481319
Ubqln2	0.001400521	0.495198513
C5ar2	0.035674871	0.495192439
Mrtfb	0.006955167	0.4947555
Ndrg2	5.67E-05	0.494385625
Col5a3	0.000965407	0.494367975
Cd81	0.001493431	0.493913633
Yes1	0.048351793	0.49131134
Rftn1	0.003738443	0.490219745
Epm2aip1	0.001236298	0.489068878
Acaa2	0.019290895	0.488605033
Fam20c	0.035674871	0.488141173
Frmd6	0.010767747	0.487748495
Stk25	0.015271613	0.487519546
Slc2a1	0.00297445	0.486675399
Ryr1	0.008868299	0.486515332
Cd164	0.003468818	0.486104501
Psme1	0.004623904	0.485723352
Fth1	2.28E-05	0.484808706
Bcap31	0.003416835	0.483129725
Mef2d	0.018876049	0.479199276
Uqcrc1	0.009563646	0.47895265
Zbtb37	0.035537222	0.478886788
Fhl1	1.62E-05	0.477270933
Scn1b	0.009945743	0.476566584
Rnase4	0.003310855	0.476147596
Itga10	0.000627428	0.475179424
Ephx1	0.002785757	0.474977941
Mief2	0.035674871	0.474880725
Selenom	0.000955255	0.474739989
Pvalb	4.44E-16	0.473569645
Atf6b	0.001310241	0.472438228
Med17	0.000550139	0.471631607
Stt3b	0.04633617	0.470486972
Pbx1	0.019027835	0.470446993
Acvr1	0.006793202	0.470384088
Man2b2	0.000559847	0.470180814
Wnt5b	0.000650877	0.469969542
Mbd2	0.002332892	0.469655143
Steap3	0.004059272	0.469027494
Taco1	0.020393006	0.468093963
Serpine2	0.000300731	0.467559791
Casp12	0.006888187	0.46650366
Pgam2	0.000627477	0.465996282
Abcc1	0.006891047	0.465295686
Fst	5.90E-05	0.463891055
Psmb6	0.025702855	0.463834565
Rilpl1	0.006625971	0.46356373
Myl3	1.79E-05	0.463545257
Eme2	0.023439373	0.463263384
Txnip	0.007442759	0.463196822
Emp1	0.000175832	0.462048104
Cdo1	0.000287375	0.4616292
Eps15l1	0.004020656	0.461620755
Tnnc2	3.81E-28	0.461414254
Ctnnb1	0.021051963	0.461297996
Tpd52l2	0.028805278	0.461175246
Clec2d	0.046712211	0.459896192
Mylk2	0.000158573	0.459886913
Dmpk	0.022536975	0.459593818
Herpud1	8.28E-05	0.45920726
Atp5e	3.06E-08	0.458753343
Abi3bp	0.006157058	0.458479367
Coq9	0.019239823	0.457803556
Ubap2l	0.002744861	0.456465022
Ddit4	0.006519939	0.456409164
Phkg1	0.000226769	0.455816355
Safb2	0.010300093	0.455566453
Eif4g1	0.001665019	0.45506788
Ttll7	0.037759131	0.453542913
2700081O15Rik	0.001386726	0.45321709
Ddx5	0.0026136	0.453153189
Tob2	0.039620518	0.452416637
Ociad1	0.023762466	0.452303465
Plekhb2	0.000766155	0.451849346
Stac3	0.001343601	0.450341787
Klf13	0.021038233	0.450045752
Coq8a	0.015932148	0.447987515
Sun2	0.000104437	0.447809019
Tmem184b	0.007035315	0.446181731
Clu	0.001788007	0.445821284
Slc39a14	0.00064538	0.445033545
Col9a1	0.000194792	0.444785929
Ano8	0.001316629	0.444686245
Ednrb	0.000157098	0.444507018
Acta1	1.47E-21	0.442886282
Cmtm4	0.00318152	0.442767051
Trim63	0.008276506	0.44172583
Serpine1	0.019977468	0.441605335
Golga4	0.011322185	0.441346516
Cnpy2	0.018012425	0.440753977
Per3	0.010166931	0.438876293
Dym	0.012767937	0.438602603
Plec	4.87E-05	0.437727247
Cd151	0.021519252	0.437530611
Coa6	0.042895879	0.437511261
Mn1	0.000731855	0.437337826
Adam17	0.036480751	0.437215144
Angptl1	0.003064255	0.43669724
Ier5	0.023389644	0.435795328
Abhd12	0.014538254	0.435049818
Myh2	2.40E-08	0.435028551
Slc25a12	0.024169549	0.434888912
Kif1b	0.022362457	0.434865921
Tnxb	0.010435349	0.434832316
Accs	0.029404621	0.434426458
Dctn3	0.026387657	0.434083124
Pgrmc1	0.001228837	0.433561081
Wac	0.035951534	0.433077187
Fitm1	0.026502635	0.431033271
Ar	0.010663048	0.429720233
Ank2	0.020603415	0.429701702
Ccpg1	0.00142954	0.429265432
Cacnb1	0.015251718	0.428852985
Fmo2	0.032238817	0.427810144
Irf2bp2	6.30E-05	0.427469085
Exoc4	0.008791817	0.427192658
Amotl1	0.004361018	0.426649915
Tgfbr2	0.023331881	0.426508129
Snd1	0.032875246	0.425484651
Lamc3	0.01600065	0.424643774
Cuedc1	0.003336769	0.424381139
Gpihbp1	0.003727554	0.424108656
Cadm3	0.01042064	0.422577093
Slc9a3r2	0.009846123	0.422488227
Cyfip1	0.000752354	0.422253884
Pgpep1	0.006154433	0.421810054
Bhlhe40	0.004031371	0.421772135
0610012G03Rik	0.032432958	0.420359428
Ptgir	0.031639374	0.418951039
Pptc7	0.003719771	0.418932455
Pip4p1	0.000283396	0.418617869
Adssl1	0.019210224	0.41720039
Kcnc4	0.010013269	0.415900446
Rnf130	0.00211919	0.415093109
Tnfrsf19	0.018967057	0.414155316
Arhgef1	0.006249471	0.413571919
Cdip1	0.00232265	0.41262792
Per1	0.023011644	0.41005469
Gatd3a	0.012482236	0.409543427
Trim16	0.037663477	0.409299285
C1qtnf2	0.000285379	0.408786631
Nr1h2	0.000490415	0.408448284
Mff	0.034489387	0.40809443
Hp	0.005874127	0.407488014
Mxra8	0.001221458	0.407461024
Tpm2	1.75E-14	0.40730412
Eri3	0.00702404	0.40692178
Ubtd1	0.020686045	0.406281837
Zfp36	0.020749132	0.406170167
Col12a1	0.023869822	0.40602054
Itga11	0.016265035	0.405727563
Jak1	0.026264999	0.405017483
Fuom	0.006860804	0.405014191
Pop4	0.002572608	0.404879226
Id1	1.51E-05	0.404509018
Cadm1	0.000237041	0.403229945
Mios	0.029335604	0.402680615
Pdzrn3	0.000994353	0.402387786
Sympk	0.007714562	0.401541106
Selenop	0.010568347	0.401487882
Comt	0.001349389	0.398849887
Gprc5b	0.002547277	0.398180488
Capza2	0.011755483	0.397906003
Ltbr	0.026299325	0.397641998
Stx5a	0.016079156	0.396660037
Pih1d1	0.037156767	0.395711594
Jag1	0.006357272	0.394584723
Dnajc5	0.007001366	0.394279266
Arpp19	0.030249627	0.394248719
Ckb	0.000309984	0.394029741
Hrc	0.007482831	0.393659293
Lpp	0.000395959	0.393587664
Pdxdc1	0.000617676	0.393301363
Fbn2	0.013812354	0.3931393
Ror2	0.000290731	0.3922082
Rccd1	0.01042064	0.391538702
Snta1	0.005889115	0.391293458
Rsrp1	0.019901034	0.39101613
Aspn	0.016838302	0.390974059
Rpn1	0.003004429	0.389413874
Ank	0.005304134	0.388751828
P2rx5	0.00632113	0.388694882
Ccng1	0.000613521	0.388332161
Nenf	0.022918327	0.387509673
Hmgb1	0.022720657	0.387385224
Zfp68	0.000216428	0.384656884
S100a1	0.006359229	0.383896315
Hsd17b11	0.032716375	0.383278675
Gsto1	0.007775259	0.382632506
Tmbim1	0.026591416	0.382305476
Aup1	0.012613072	0.381216253
Trim44	0.025850467	0.3807346
Fxyd5	0.040355872	0.379088519
Rgs5	0.001527118	0.378176567
Clec11a	0.00278818	0.37809784
Yy1	0.016145338	0.377944777
Cebpd	0.026083255	0.374472963
Imp4	0.002829505	0.374358043
Rnh1	0.041149976	0.374093439
Lyrm4	0.023328316	0.37409287
Chst14	0.034290818	0.372156057
Drap1	0.000810933	0.372052856
Adprh	0.027348924	0.371922426
Spry2	2.71E-05	0.371631772
Rap1b	0.00791402	0.371144627
Bckdha	0.002023279	0.370377687
Yars2	0.008935196	0.370250388
Trim47	0.011619259	0.369927283
Mbd1	0.025914184	0.369837147
Ifnar2	0.005454688	0.369370681
Prkcq	0.015700771	0.369020759
Cav1	0.007297987	0.368849844
Gpx7	0.005289208	0.368584977
Tent5a	0.011631285	0.368583306
Rnf185	0.006996465	0.368405603
Wiz	0.003719771	0.367976222
Hdgfl2	0.006493189	0.366822525
Jsrp1	0.008811344	0.366584604
Eif5a2	0.015615988	0.365074989
Tmem176b	0.043318086	0.364581101
Etfrf1	0.013755905	0.364474058
Trip10	0.030860223	0.364326235
Asb8	0.026145208	0.363569918
Fap	0.016073899	0.363268463
Apod	6.95E-09	0.363113632
Samd1	0.044035676	0.362878789
Mkln1	0.032327004	0.362592486
Mdfic	0.016000064	0.362528486
Marveld1	0.016655087	0.362211957
Itga7	0.012269544	0.362198368
Lmod2	0.002868523	0.361290364
Mrc2	0.009975213	0.36119542
Cltb	0.032762658	0.36114395
Arhgef40	0.03153307	0.359443283
Maf1	0.007115106	0.358498214
Fam43a	0.015644204	0.358108987
Ndufa5	0.025357302	0.357761685
Cystm1	0.004712144	0.357070488
Afap1	0.015939832	0.356903629
Lmcd1	0.013118996	0.356892078
Morn4	0.003710467	0.356669968
Cirbp	0.017774421	0.356475329
Rab3gap2	0.01410604	0.356201402
Cdkn1c	0.00200069	0.355782227
Cilp2	0.000212066	0.354765985
Cpe	0.000663715	0.354532563
Riok3	0.04668951	0.353357602
Maf	0.005406308	0.353321136
Gng11	0.004281671	0.352956034
Castor2	0.002049362	0.352590089
Neurl1a	0.013252738	0.352431237
Ndufs8	0.013242586	0.351987207
Atoh8	0.005482765	0.350858492
Csnk1g2	0.016105595	0.349576076
Dync1li2	0.007935192	0.34932734
Myom3	0.003117661	0.349011586
Ndfip2	0.035587593	0.348980545
Sqstm1	6.55E-05	0.348557342
Hmbox1	0.015569147	0.348429578
Atp9b	0.034366526	0.348257451
Casz1	0.000617676	0.347718965
Tlnrd1	0.028984746	0.347333104
Kazald1	0.010471592	0.346416814
Reep5	0.02830172	0.346350759
Eml1	0.003131363	0.346315989
Hexim1	0.004981167	0.346153358
Narf	0.019977467	0.345198951
Cox6a1	0.018876412	0.344778851
Tead2	0.001780589	0.343772962
Gstp2	0.047268522	0.34363385
Zmiz1	0.037219786	0.343104151
Pmvk	0.013461686	0.342948089
Inafm1	0.003032477	0.342275749
Ccdc8	0.001341537	0.342085206
Lsp1	0.02958618	0.341997243
Mybpc2	0.000327641	0.341969954
Zhx2	0.002557382	0.341597826
Dctn4	0.00654834	0.341475255
Lpl	0.00073606	0.341033544
Nrap	0.002965218	0.340775585
Lifr	0.000620393	0.340223219
Park7	0.022130454	0.34015404
Kpna3	0.028805282	0.339742537
Txnl4a	0.01389741	0.338608687
Itm2a	0.014231663	0.338191488
Efcc1	0.048351793	0.336755767
Mlxipl	0.006345204	0.336283781
Ddx17	0.018829535	0.33604692
Rab2a	0.012809827	0.335971212
Dstn	0.006876249	0.335444639
Acvrl1	0.035812975	0.335369476
Efna1	0.000402688	0.335104872
Add3	0.011874689	0.334199095
Sec14l1	0.01042064	0.333284281
Igdcc4	0.034317485	0.333106814
Oxa1l	0.036256915	0.332972259
Adgra2	0.029855084	0.332871613
Pld1	0.01042064	0.33284912
Gnb1	0.006379949	0.332549786
Furin	0.001338117	0.33161332
Fgf13	0.005207339	0.331387575
Kcnq4	0.013869007	0.331244547
Fstl1	0.001278026	0.330924121
Cisd3	0.013869007	0.330666502
Reep3	6.10E-05	0.329829618
Plvap	0.019900835	0.329677674
Satb2	0.00712657	0.327843908
Smim10l1	0.02381828	0.327401189
Hspb1	0.021795814	0.327051845
Eef2k	0.047223769	0.326517681
Rhbdd3	0.001202965	0.326324935
Lig1	0.039364189	0.326067642
Riok1	0.00562512	0.326039214
S100a16	0.000129323	0.326007579
Rgs12	0.030949977	0.325990275
Ppp1r3c	0.01514275	0.325631101
Tmem115	0.002941477	0.32542739
Dpysl2	0.043334324	0.325404113
Snx1	0.007288827	0.32527722
Ubp1	0.044626033	0.324663344
Ccdc80	0.023957944	0.324534785
Unc45b	0.003382054	0.323980917
Stambp	0.014348496	0.323208886
Tcirg1	0.046490476	0.322884197
Leng8	0.028689887	0.32257898
Ifitm1	0.040280291	0.322374191
Agl	0.013859863	0.322077159
Ppp2ca	0.014004396	0.321384384
Pik3cb	0.015814444	0.32132021
Kmt2d	0.019287774	0.321191101
Fam219a	0.013981399	0.3206048
Tspan7	0.030752448	0.320506323
G0s2	0.035390758	0.319644446
Dnase1l1	0.0140868	0.319253728
Adam18	0.015569147	0.318735164
Ppp1r37	0.006984362	0.318589893
Serpinb7	0.015569147	0.318517301
Ldlrad4	0.002919305	0.317628075
Pald1	0.005364229	0.317481924
Actn3	0.002620856	0.317392204
Pkd2	0.000936668	0.317025276
Serf2	0.029815176	0.316610373
Trim17	0.03560599	0.315703318
Pck1	0.005357445	0.315570999
Tollip	0.036424682	0.314833852
Tgfb1	0.022265087	0.314399938
Mmp2	0.010607194	0.314048467
Ralgapa1	0.015587817	0.313541158
Hspbp1	0.005334611	0.313526364
Hexa	0.029335604	0.3133888
Smpx	0.010739967	0.312043002
Cbx8	0.036424682	0.311924258
Actr1b	0.002031337	0.310858157
Washc2	0.003094185	0.309894249
Inpp4a	0.015587817	0.30935811
Myef2	0.034317481	0.309198164
Pstpip2	0.027972817	0.309192996
Ist1	0.006273228	0.309064491
Myadm	0.025946092	0.30902948
Nup214	0.015587817	0.308797753
Cdc42bpg	0.002026854	0.308417118
Edil3	0.011994966	0.30837442
Zfp64	0.000767897	0.30831541
Fbxw5	0.013869007	0.308081858
Snai1	0.002256369	0.307328889
Mtg1	0.006888187	0.307000436
Csf1r	0.023733082	0.306419775
Hic1	0.005289207	0.306038971
Igf1r	0.015531609	0.305819112
Fkbp11	0.037093838	0.305673843
Pdcd6	0.015295501	0.305221652
Cog1	0.037409391	0.305136159
Nbr1	0.032110757	0.303678414
Sar1a	0.028877949	0.303281444
Sfrp1	0.029266727	0.30306443
Csnk2b	0.010449773	0.302666204
Sbno2	0.035537222	0.302225632
Klhl33	0.003078555	0.302016164
Dlg1	0.002945871	0.301801212
Nup98	0.035743866	0.301784875
Igf1	0.001033799	0.301491588
Lbx1	0.006777581	0.301466151
Azin2	0.029266727	0.301151383
Palm	0.008203686	0.300885928
Cand2	0.034719812	0.300747077
Penk	0.015757517	0.300506476
Hivep2	0.003738443	0.3001712
Ptprb	0.034366526	0.300036736
Slc36a2	0.013869007	0.299879047
Mmp23	0.002562448	0.299555698
Lsmem2	0.00260331	0.299264184
Fam174a	0.03719246	0.299138836
Itih5	0.026985228	0.29912922
Gys1	0.000137843	0.298865825
Pdrg1	0.025574618	0.298317851
Wdr11	0.029197989	0.298167612
Atxn7l1	0.035468568	0.297773441
Dtx3	0.026834176	0.29735178
Col11a1	0.001023291	0.29729167
C1qtnf1	0.005830018	0.296590876
Bdkrb2	0.048351793	0.296079677
Erp29	0.037358096	0.295667034
Mcur1	0.005323228	0.295412127
Echs1	0.008747558	0.294782969
Chtop	0.042260056	0.294624854
Vat1	0.036350809	0.294177979
Prg3	0.015569147	0.293993747
Slitrk1	0.000617676	0.293441433
Gphn	0.037031	0.293414142
Ift43	0.001341537	0.293263133
Sash1	0.015503572	0.293238502
Ccdc124	0.036687453	0.292790958
Mafa	0.015939832	0.292664587
Chuk	0.029266727	0.291999436
2210016L21Rik	0.015208048	0.291946059
Rassf4	0.015273595	0.291811278
Ppp1r27	0.034785793	0.29105291
Pigt	0.034555754	0.290251695
Rgmb	0.026331642	0.290069204
Dnajc3	0.013513453	0.289465898
Plpp6	0.005300526	0.288978389
Gnb1l	0.029197989	0.288719654
Ppp1r3a	0.006516048	0.288521182
Alpk3	0.00377179	0.287972463
Ssr3	0.027560493	0.287623278
Ogt	0.001399136	0.28757638
Angptl2	0.000180618	0.286687522
Jdp2	0.016211735	0.286653191
Adprm	0.04452718	0.285682766
Colec12	0.016158588	0.285207517
Gmpr2	0.007072081	0.284686966
Phldb2	0.037156767	0.284561639
Itfg2	0.037346099	0.284544078
Nnmt	0.022897099	0.283346024
Aifm2	0.015855032	0.283144286
Slc41a1	0.013339449	0.283044779
Tbcb	0.031243298	0.282775045
Aqp1	0.012884401	0.282341899
Pex10	0.005207339	0.28219471
Kcnj2	0.005184382	0.281714081
Pmp22	0.0060934	0.281176387
Clpx	0.02895328	0.281035378
Tkt	0.020846221	0.279717917
Xrn2	0.016265035	0.279659771
Ppp1r14a	0.026932121	0.279498559
P3h3	0.001780589	0.279337142
Cep170b	0.015531609	0.278824508
Ppfibp1	0.023973182	0.278512266
Ccdc88a	0.005300526	0.278001067
Psen2	0.044847236	0.277476462
Vash1	0.029335604	0.276284047
Ttn	7.81E-05	0.275747284
Ptpn3	0.000269057	0.275382401
4930523C07Rik	0.046764537	0.27514829
Smpd3	0.048351793	0.275059861
1110065P20Rik	0.016318488	0.274858576
Hipk3	0.001247238	0.274660031
Usf2	0.007613098	0.274274946
Tmem11	0.03659311	0.273372272
Malsu1	0.002044842	0.272438947
Rab5b	0.002593039	0.271244338
Cdr2l	0.015700771	0.270500322
Cxxc5	0.002608459	0.269356942
Mtus1	0.046867028	0.269201927
Cacng7	0.029335604	0.268640491
Mtpn	0.020787432	0.267835113
Iqcd	0.005207339	0.267752497
Scaf1	0.001638827	0.267644876
Trappc13	0.037093838	0.267352005
Cygb	0.002562448	0.267166053
B4galnt3	0.01042064	0.266961555
Smcp	0.035743866	0.266822434
Ppp1r1a	0.000112381	0.266791772
Cpeb2	0.013322067	0.266368408
Npr3	0.005311865	0.265707244
Aco1	0.035743866	0.265371998
Cpxm2	0.016122893	0.265181026
As3mt	0.014011538	0.264081053
Dnajc1	0.005277912	0.263687824
Ap2a1	0.048057483	0.263303434
Polr3g	0.000617676	0.263277028
Ric8b	0.005334611	0.263150838
Lrba	0.001338117	0.262203897
Ninj1	0.013812354	0.261920414
Ube2g2	0.029064708	0.261350327
Tom1l2	0.029514117	0.26122159
Tor3a	0.006442329	0.261212712
Maml1	0.016265035	0.260875336
Smyd1	0.027190573	0.260607041
Mab21l2	0.001780589	0.260527655
Dctn1	0.029139195	0.260342262
Nptn	0.029554836	0.259917399
Ubb	0.010522765	0.259878859
Peak1	0.037346099	0.259796114
Bag3	0.034377386	0.259565094
Olfr392	0.035400027	0.259553811
Mllt1	0.005323226	0.258745473
Coa5	0.035743866	0.258693101
Smarcd3	0.013869007	0.258631878
Coq7	0.029514117	0.258363558
Tcf3	0.034415626	0.258339228
Med1	0.035400027	0.25823701
Asnsd1	0.003719771	0.258231531
Cops3	0.007253781	0.257890228
Lrmp	0.032197106	0.257709923
Olfr1016	0.029266727	0.257180763
Ppip5k1	0.029197989	0.257068063
Cyp27a1	0.03468675	0.256712146
Map4k4	0.016052755	0.256525101
Vapb	0.006539346	0.256423117
Usp22	0.035531474	0.255933654
Uaca	0.035537222	0.255876365
Myom2	0.003147012	0.254956105
Cog4	0.032327004	0.254830677
Rnf19b	0.01049715	0.254354309
Steap4	0.03213232	0.253612629
Enkd1	0.015615988	0.253034736
Pdgfrl	0.023973183	0.253020463
Efna5	0.001334706	0.252731199
Hhipl1	0.002049362	0.252714802
Tgfb2	0.029363654	0.252696012
Nras	0.037156767	0.251649179
Zfp3	0.015842975	0.251396654
Nprl2	0.037663477	0.25118558
Wdr3	0.037282897	0.250716989
Manea	0.035743866	0.250424666
Hexb	0.044973478	0.25022633
Mapk1ip1	0.015672465	0.250149809
