# Supplementary material for: Spatial transcriptomic interrogation of the murine bone marrow signaling landscape
Source: Bone Res. 2023 Nov 6;11:59. doi: 10.1038/s41413-023-00298-1 (PMC10625929; doi:10.1038/s41413-023-00298-1)
Supplement: Supplementary file 9 — Table S6 [file 41413_2023_298_MOESM9_ESM.csv]

Table S6 Combined single cell and spatial to define cell-cell crosstalk within the SSC niche
Sc DEGs	Sc ligand/receptor	Sc CellChat	Sc niche	Sc niche+spatial
0610007P14Rik	Abca1	Adipoq	Adipoq	Adipoq
0610009L18Rik	Ackr1	Adipor1	Adipor1	Angptl4
0610010K14Rik	Ackr4	Adipor2	Angpt1	App
1110001J03Rik	Acvrl1	Angpt1	Angptl4	Cd44
1110004F10Rik	Adam10	Angptl4	App	Cd74
1110008F13Rik	Adam15	Anxa1	Axl	Cdh2
1110008P14Rik	Adam9	App	Cd36	Cdh2
1110059E24Rik	Adipoq	Axl	Cd44	Col1a1
1110065P20Rik	Adipor1	C3	Cd47	Col1a2
1190002N15Rik	Adora2b	Ccl6	Cd74	Col2a1
1190007I07Rik	Agrn	Ccl9	Cdh11	Col4a1
1300017J02Rik	Agt	Ccr1	Cdh2	Col4a2
1500009L16Rik	Agtr1a	Ccr2	Cdh2	Col6a1
1500011K16Rik	Alox5	Cd34	Cdh5	Col6a2
1500015O10Rik	Alox5ap	Cd36	Cdh5	Gas6
1500026H17Rik	Angpt1	Cd44	Col1a1	Jag1
1600010M07Rik	Angptl4	Cd47	Col1a2	Jam3
1700020I14Rik	Anxa1	Cd52	Col2a1	Jam3
1700020L24Rik	Anxa2	Cd74	Col4a1	Lamb2
1700037H04Rik	Aplnr	Cdh11	Col4a2	Notch3
1700047M11Rik	Aplp2	Cdh2	Col6a1	Pgf
1700096K18Rik	Apobr	Cdh2	Col6a2	Sdc4
1700097N02Rik	Apoe	Cdh5	Ctsg	Spp1
1810011O10Rik	App	Cdh5	Dag1	Tek
1810037I17Rik	Arf4	Col1a1	Esam	Thbs1
1810058I24Rik	Arf6	Col1a2	Esam	Tnc
2010107E04Rik	Axl	Col2a1	F11r
2010111I01Rik	Bcam	Col4a1	F11r
2200002D01Rik	Bgn	Col4a2	F2rl2
2210013O21Rik	Bmp2	Col6a1	Flt1
2310001H17Rik	Bmp5	Col6a2	Gas6
2310022B05Rik	Bmpr1a	Ctsg	Gp1ba
2310036O22Rik	Bmpr2	Cxcr2	Gp1bb
2610507B11Rik	Bsg	Dag1	Gp5
2610524H06Rik	C1qa	Esam	Gp6
2610528J11Rik	C3	Esam	Gp9
2700029M09Rik	C3ar1	F11r	Hspg2
2700060E02Rik	C5ar1	F11r	Itga2b
2700094K13Rik	Cadm1	F2rl2	Itga6
2810417H13Rik	Calcrl	Flt1	Itgb1
2810428I15Rik	Calm1	Fn1	Itgb3
2900026A02Rik	Calm2	Fpr1	Jag1
3110062M04Rik	Calm3	Fpr2	Jam3
3110079O15Rik	Calr	Gas6	Jam3
4833439L19Rik	Camp	Gp1ba	Lamb2
4930402H24Rik	Cav1	Gp1ba	Lrp1
4930427A07Rik	Cck	Gp1bb	Mdk
4930438A08Rik	Ccl2	Gp5	Mif
4930453N24Rik	Ccl3	Gp6	Mpzl1
4930519L02Rik	Ccl4	Gp9	Mpzl1
4930523C07Rik	Ccl5	Hspg2	Ncl
4930579G24Rik	Ccl6	Icam2	Notch1
4931406P16Rik	Ccl7	Igf1	Notch3
4933408B17Rik	Ccl8	Igf1r	Pdgfa
5430421N21Rik	Ccl9	Itga2b	Pdgfrb
5730508B09Rik	Ccr1	Itga4	Pecam1
6030468B19Rik	Ccr2	Itga4	Pecam1
6430548M08Rik	Ccr7	Itga6	Pgf
8430408G22Rik	Ccrl2	Itgam	Pros1
9430020K01Rik	Cd14	Itgb1	Sdc2
9530034E10Rik	Cd19	Itgb1	Sdc4
9530068E07Rik	Cd200	Itgb2	Spp1
9830107B12Rik	Cd24a	Itgb2l	Tek
A430005L14Rik	Cd27	Itgb3	Thbs1
A530064D06Rik	Cd34	Itgb7	Tnc
A630001G21Rik	Cd36	Itgb7	Vwf
A930009A15Rik	Cd44	Jag1
AA467197	Cd47	Jam3
Aaas	Cd55	Jam3
Aamdc	Cd63	Lamb2
Aamp	Cd72	Lgals9
Aars	Cd74	Lrp1
AB124611	Cd79a	Mdk
Abca1	Cd81	Mif
Abcb10	Cd86	Mpzl1
Abcb4	Cd9	Mpzl1
Abcc4	Cd93	Ncl
Abcc9	Ceacam1	Notch1
Abcf1	Cfh	Notch3
Abcg2	Clec2d	Pdgfa
Abhd12	Clec4g	Pdgfrb
Abhd14a	Clu	Pecam1
Abhd14b	Col18a1	Pecam1
Abhd16a	Col1a1	Pgf
Abhd5	Col1a2	Podxl
Abhd8	Col2a1	Ppbp
Abi1	Col3a1	Pros1
Abi3	Col4a1	Ptprc
Abi3bp	Col4a2	Sdc2
Ablim1	Col8a1	Sdc4
Abr	Col9a3	Sell
Abracl	Comp	Sell
Abtb1	Cp	Selplg
Acadl	Csf1	Siglecg
Acadm	Csf1r	Spp1
Acan	Csf2ra	Tek
Acap1	Csf2rb	Thbs1
Acat1	Csf3r	Tnc
Ache	Cst3	Tnfrsf13b
Acin1	Cthrc1	Tnfsf13b
Ackr1	Ctsd	Vcam1
Ackr4	Cx3cr1	Vwf
Acly	Cxcl1
Acot7	Cxcl12
Acox1	Cxcl14
Acp1	Cxcl16
Acp5	Cxcl2
Acp6	Cxcl5
Acpp	Cxcr2
Acsf2	Cxcr4
Acsl1	Ddr2
Acta2	Dll4
Actb	Dpp4
Actg1	Ebi3
Actl6a	Ednra
Actn1	Ednrb
Actn4	Efna1
Actr3	Efna5
Acvrl1	Efnb1
Acyp1	Efnb2
Acyp2	Egfl7
Adam10	Egfr
Adam15	Eng
Adam8	Ephb4
Adam9	Epor
Adamts1	F2rl2
Adamts10	F8
Adamts15	Fap
Adamts2	Fbln1
Adamts4	Fbn1
Adamts5	Fcgr1
Adamts9	Fgf1
Adamtsl1	Fgf7
Adarb1	Fgfr1
Adcy4	Fgfr2
Adcy5	Flt1
Adcy6	Flt4
Add2	Fn1
Add3	Fpr1
Adgre1	Fpr2
Adgre5	Fyn
Adgrf5	Fzd4
Adgrg1	Gas1
Adgrg3	Gas6
Adgrl1	Gdf15
Adgrl2	Ghr
Adgrl4	Gnai2
Adh5	Gnas
Adipoq	Gnb1
Adipor1	Gnb2
Adora2b	Gnb4
Adpgk	Gng11
Adrbk1	Gng12
Adss	Gng2
Adssl1	Gng5
Aebp1	Gp1ba
Aes	Gp1bb
AF251705	Gp5
Afap1	Gp9
Afap1l1	Gpc1
Aff4	Gpc4
Aftph	Gpc6
Aga	Gpihbp1
Agfg2	Grn
Ago3	Hbegf
Agpat2	Hmgb1
Agpat3	Hmmr
Agrn	Hp
Agt	Hras
Agtr1a	Hsp90aa1
Ahcyl1	Hsp90b1
Ahnak	Hspa1b
Ahsa1	Hspa8
AI504432	Hspg2
AI607873	Htra2
AI662270	Icam1
AI839979	Icam2
Aida	Icam4
Aif1	Ifnar2
Aig1	Ifngr1
Aimp1	Igf1
Airn	Igf1r
Ak1	Igf2r
Ak2	Igfbp4
Ak3	Igfbp5
Akap12	Il10rb
Akap13	Il11ra1
Akap9	Il12a
Akirin1	Il15
Akr1a1	Il16
Akr1b3	Il18
Akt1s1	Il18rap
Aktip	Il1a
Alad	Il1b
Alas1	Il1f9
Alas2	Il1r1
Aldh1a1	Il1r2
Aldh2	Il1rn
Aldh3b1	Il21r
Aldh7a1	Il2rg
Aldoa	Il34
Aldob	Il3ra
Alox12	Il6
Alox5	Il6ra
Alox5ap	Il6st
Alpl	Il7r
Alyref	Inhba
Amd1	Insr
Amica1	Itga1
Amigo2	Itga2b
Ammecr1	Itga4
Amotl1	Itga5
Amotl2	Itga6
Anapc11	Itga7
Anapc15	Itgal
Anapc5	Itgam
Angpt1	Itgav
Angptl2	Itgb1
Angptl4	Itgb2
Ank	Itgb3
Ank1	Itgb5
Ank3	Itgb7
Ankrd10	Jag1
Ankrd11	Jam2
Ankrd13a	Jam3
Ankrd17	Kcnn4
Ankrd22	Kdr
Ankrd33b	Kel
Ankrd35	Kit
Ano1	Kitl
Ano6	Lama4
Anp32a	Lama5
Anp32b	Lamb1
Anp32e	Lamp1
Antxr1	Lcn2
Anxa1	Lepr
Anxa11	Leprot
Anxa2	Lgals3
Anxa3	Lgals3bp
Anxa4	Lgals9
Anxa5	Lifr
Anxa6	Lman1
Anxa7	Lpar1
Aoc3	Lrp1
Ap1m1	Ltb
Ap1s1	Ltbr
Ap1s2	Ly96
Ap2a2	Mcam
Ap2m1	Mcfd2
Ap2s1	Mdk
Ap3s1	Mfap2
Apbb1ip	Mfge8
Apbb2	Mfng
Apeh	Mif
Apex1	Mmp13
Apitd1	Mmp14
Aplnr	Mmp2
Aplp2	Mmp9
Apoa1bp	Mpl
Apobec1	Mrc2
Apobec3	Mylk
Apobr	Ncam1
Apod	Neo1
Apoe	Ngf
Apol11b	Notch1
Apol8	Notch2
Apold1	Notch3
App	Notch4
Aprt	Npnt
Aqp1	Npr1
Ar	Npy1r
Arap3	Nrg1
Arf4	Nrp1
Arf5	Nrp2
Arf6	Ntf3
Arg2	Ntrk2
Arglu1	Olr1
Arhgap10	Osm
Arhgap11a	Osmr
Arhgap15	P2rx4
Arhgap17	Pdgfa
Arhgap18	Pdgfb
Arhgap23	Pdgfd
Arhgap25	Pdgfra
Arhgap29	Pdgfrb
Arhgap30	Pf4
Arhgap31	Pgf
Arhgap5	Plaur
Arhgap6	Plgrkt
Arhgap9	Pltp
Arhgdia	Plxna2
Arhgdib	Plxnb2
Arhgef12	Plxnd1
Arhgef15	Podxl
Arhgef17	Pon2
Arhgef2	Postn
Arhgef25	Pparg
Arhgef39	Ppbp
Arhgef7	Procr
Arid1a	Pros1
Arid5a	Psap
Arid5b	Ptch1
Arl1	Ptger3
Arl3	Pth1r
Arl4a	Ptk7
Arl4c	Ptma
Arl5b	Ptn
Arl5c	Ptpn11
Arl6ip1	Ptpn6
Arl6ip5	Ptprb
Arl6ip6	Ptprj
Armc1	Ptprm
Arntl	Ptprs
Arpc1a	Ramp1
Arpc1b	Ramp2
Arpc2	Ramp3
Arpc3	Rarres2
Arpc4	Rbp4
Arpc5	Robo4
Arpc5l	Rpsa
Arpp19	Rspo3
Arrb1	Rtn3
Arrb2	Rtn4
Arrdc3	Rtn4rl1
Arrdc4	Ryk
Art3	S100a1
As3mt	S100a10
Asah1	S100a4
Asap1	S100a8
Asap2	S100a9
Asb1	S100b
Asb17os	Scarb1
Asf1a	Scarf1
Asf1b	Sdc1
Ash1l	Sdc2
Asns	Sdc3
Asnsd1	Sdc4
Asph	Sell
Aspm	Selp
Aspn	Selplg
Asprv1	Sema3f
Asrgl1	Sema3g
Ass1	Sema4a
Atad2	Sema4c
Atad5	Sema5a
Atf3	Sema6a
Atf4	Sema6d
Atf5	Sema7a
Atg101	Serpine1
Atg3	Serpine2
Atg4d	Sirpa
Atic	Slc16a1
Atox1	Slc40a1
Atp13a2	Slit2
Atp13a3	Slpi
Atp1a1	Smo
Atp1a2	Sorl1
Atp1b1	Sort1
Atp1b2	Spn
Atp1b3	Spp1
Atp2a2	Srpx2
Atp2a3	Stab2
Atp2b1	Tac2
Atp2b4	Tcn2
Atp5a1	Tek
Atp5b	Tfpi
Atp5c1	Tfrc
Atp5d	Tgfb1
Atp5e	Tgfb2
Atp5f1	Tgfb3
Atp5g1	Tgfbr2
Atp5g2	Tgfbr3
Atp5g3	Tgm2
Atp5h	Thbd
Atp5j	Thbs1
Atp5j2	Thbs2
Atp5k	Thy1
Atp5l	Timp1
Atp5o	Tln1
Atp6ap2	Tlr2
Atp6v0b	Tnc
Atp6v0d1	Tnfrsf12a
Atp6v0e	Tnfrsf13b
Atp6v1a	Tnfrsf13c
Atp6v1b2	Tnfrsf1a
Atp6v1c1	Tnfrsf21
Atp6v1d	Tnfsf10
Atp6v1e1	Tnfsf11
Atp6v1f	Tnfsf12
Atp6v1g1	Tnfsf13b
Atp6v1h	Tnfsf14
Atp8a1	Traf1
Atp8b1	Trem2
Atp8b4	Trf
Atpif1	Trpc6
Atraid	Tspan12
Atrx	Tspan14
Atxn1	Tspan15
Atxn10	Tspan17
Atxn7	Tyrobp
Atxn7l3b	Unc5b
Aunip	Vasp
Aurka	Vcam1
Aurkb	Vcl
Auts2	Vegfa
AW112010	Vegfc
Axl	Vim
Azi2	Vsir
Azin1	Vwf
B230208H11Rik	Wnt4
B230219D22Rik
B2m
B3gnt8
B3gnt9
B430306N03Rik
B4galnt1
B4galt4
B9d2
Babam1
Bace2
Bach2
Bag3
Baiap2
Bambi
Banf1
Bank1
Basp1
Bax
Baz1a
Baz1b
Bbip1
Bbx
BC031181
BC035044
BC100530
Bcam
Bcap31
Bcas2
Bcas3
Bckdk
Bcl11a
Bcl2a1a
Bcl2a1b
Bcl2a1d
Bcl2l1
Bcl2l11
Bcl2l12
Bcl6b
Bcl7a
Bcl7b
Bcl7c
Bclaf1
Bcr
Becn1
Bet1l
Bex1
Bex4
Bfar
Bfsp2
Bglap
Bglap2
Bgn
Bhlhe40
Bicc1
Bicd2
Bik
Bin1
Bin2
Bin3
Birc2
Birc3
Birc5
Blk
Blm
Blmh
Blnk
Bloc1s2
Blvra
Blvrb
Bmp1
Bmp2
Bmp2k
Bmp5
Bmpr1a
Bmpr2
Bmx
Bmyc
Bnip2
Bnip3l
Bok
Bola2
Bola3
Borcs5
Bpgm
Bptf
Brca2
Brd2
Brd3
Brd8
Bri3
Bri3bp
Brix1
Brk1
Brpf3
Bscl2
Bsdc1
Bsg
Bst1
Bst2
Btbd3
Btf3
Btf3l4
Btg1
Btg2
Btk
Btnl10
Btnl9
Bub1
Bub1b
Bub3
Bvht
Bzw1
Bzw2
C130074G19Rik
C1galt1
C1galt1c1
C1qa
C1qb
C1qbp
C1qc
C1qtnf1
C1qtnf2
C1qtnf6
C1qtnf7
C1ra
C1s1
C2
C2cd2
C3
C330006A16Rik
C330027C09Rik
C3ar1
C4b
C530008M17Rik
C5ar1
Cabp1
Cacna2d1
Cacybp
Cadm1
Calcrl
Cald1
Calm1
Calm2
Calm3
Calr
Calu
Camk1
Camk2d
Camk2g
Camk2n1
Camp
Camta1
Canx
Cap1
Cap2
Capg
Capn1
Capn2
Capn3
Capns1
Caprin1
Capza1
Capza2
Capzb
Car1
Car2
Car3
Car7
Card19
Carhsp1
Casc4
Casc5
Caskin2
Casp12
Casp8
Casp8ap2
Casq2
Cass4
Cav1
Cav2
Cbfa2t3
Cbfb
Cbr1
Cbx1
Cbx3
Cbx5
Cbx6
Cby1
Ccar1
Ccdc107
Ccdc109b
Ccdc12
Ccdc124
Ccdc18
Ccdc28b
Ccdc3
Ccdc34
Ccdc50
Ccdc53
Ccdc80
Ccdc85b
Ccdc88a
Ccdc88b
Ccdc92
Cck
Ccl2
Ccl3
Ccl4
Ccl5
Ccl6
Ccl7
Ccl8
Ccl9
Ccna2
Ccnb1
Ccnb2
Ccnd1
Ccnd2
Ccnd3
Ccne1
Ccne2
Ccnf
Ccng2
Ccnh
Ccnl1
Ccnl2
Ccno
Ccny
Ccpg1
Ccr1
Ccr2
Ccr7
Ccrl2
Ccser2
Cct2
Cct3
Cct4
Cct5
Cct7
Cct8
Cd14
Cd151
Cd177
Cd180
Cd19
Cd1d1
Cd2
Cd200
Cd226
Cd24a
Cd27
Cd2ap
Cd300a
Cd300lb
Cd300ld
Cd300lf
Cd300lg
Cd302
Cd33
Cd34
Cd36
Cd37
Cd38
Cd44
Cd47
Cd48
Cd52
Cd53
Cd55
Cd59a
Cd59b
Cd63
Cd68
Cd69
Cd7
Cd72
Cd74
Cd79a
Cd79b
Cd81
Cd82
Cd83
Cd84
Cd86
Cd9
Cd93
Cdc123
Cdc16
Cdc20
Cdc25b
Cdc25c
Cdc26
Cdc37
Cdc42
Cdc42bpa
Cdc42bpb
Cdc42ep1
Cdc42ep2
Cdc42ep3
Cdc42ep4
Cdc42ep5
Cdc42se1
Cdc45
Cdc5l
Cdc6
Cdc7
Cdca2
Cdca3
Cdca4
Cdca5
Cdca7
Cdca7l
Cdca8
Cdh11
Cdh13
Cdh2
Cdh5
Cdipt
Cdk1
Cdk11b
Cdk14
Cdk19
Cdk2
Cdk2ap2
Cdk4
Cdk6
Cdkn1a
Cdkn1c
Cdkn2c
Cdkn2d
Cdkn3
Cdr2
Cdr2l
Cds2
Cdt1
Cdv3
Ceacam1
Ceacam10
Cebpa
Cebpb
Cebpe
Cecr2
Cela1
Celf2
Cenpa
Cenpc1
Cenpe
Cenpf
Cenph
Cenpk
Cenpl
Cenpm
Cenpn
Cenpp
Cenpq
Cenpu
Cenpw
Cep19
Cep55
Cep57
Cep57l1
Cerk
Cers4
Cers5
Ces2g
Cetn2
Cetn3
Cfap20
Cfd
Cfdp1
Cfh
Cfl1
Cfl2
Cfp
Cgnl1
Cgref1
Chac2
Chaf1a
Chaf1b
Chchd1
Chchd10
Chchd2
Chchd3
Chchd6
Chchd7
Chd1
Chd2
Chd3
Chd4
Chd6
Chek1
Chil1
Chil3
Chil5
Chka
Chmp1a
Chmp2a
Chmp2b
Chmp3
Chmp5
Chpf
Chpt1
Chrdl1
Chst12
Chst15
Chst2
Chst7
Cib1
Cib2
Cinp
Cir1
Cirbp
Cisd1
Cisd3
Cit
Cited2
Cited4
Ckap2
Ckap2l
Ckap4
Ckap5
Ckb
Cklf
Cks1b
Cks2
Clca3a1
Clcn3
Clcn4
Cldn10
Cldn13
Cldn15
Cldn5
Cldnd1
Clec10a
Clec11a
Clec12a
Clec14a
Clec1a
Clec1b
Clec2d
Clec4a1
Clec4a2
Clec4a3
Clec4b1
Clec4d
Clec4e
Clec4g
Clec4n
Clec5a
Clic1
Clic4
Clk1
Clmp
Cln8
Clns1a
Clock
Clptm1
Clspn
Clstn1
Clta
Cltb
Cltc
Clu
Cmah
Cmas
Cmbl
Cmc2
Cmip
Cmpk1
Cmss1
Cmtm3
Cmtm7
Cmtm8
Cnbp
Cndp2
Cnn2
Cnn3
Cnot2
Cnot4
Cnot6
Cnot6l
Cnp
Cnpy2
Cnrip1
Cnst
Cntrl
Coa3
Coa5
Cobll1
Cog7
Col11a1
Col11a2
Col12a1
Col16a1
Col18a1
Col1a1
Col1a2
Col27a1
Col2a1
Col3a1
Col4a1
Col4a2
Col5a1
Col5a2
Col5a3
Col6a1
Col6a2
Col6a3
Col8a1
Col9a3
Colec12
Colgalt1
Commd1
Commd4
Comp
Comt
Comtd1
Copa
Cope
Copg1
Cops3
Cops4
Cops5
Cops7a
Copz1
Copz2
Coq10b
Coq7
Coro1a
Coro1b
Coro1c
Cotl1
Cox17
Cox20
Cox4i1
Cox4i2
Cox5a
Cox5b
Cox6a1
Cox6b1
Cox6b2
Cox6c
Cox7a2
Cox7a2l
Cox7b
Cox7c
Cox8a
Cp
Cpa3
Cpd
Cpe
Cpeb4
Cped1
Cplx2
Cpne2
Cpne3
Cpne8
Cpox
Cpq
Cpsf2
Cpsf6
Cpt2
Cpxm1
Cracr2b
Creb3l1
Creb3l2
Creg1
Crem
Crim1
Crip1
Crip2
Crispld1
Crispld2
Crk
Crlf3
Crtap
Crtc3
Cry2
Cryab
Csad
Csf1
Csf1r
Csf2ra
Csf2rb
Csf3r
Csgalnact1
Csk
Csnk1a1
Cspg4
Csrnp1
Csrp1
Csrp2
Csrp3
Cst3
Cst7
Cstb
Ctage5
Ctbp1
Ctbp2
Ctcf
Ctdsp2
Ctdspl
Ctdspl2
Ctgf
Cthrc1
Ctla2a
Ctla2b
Ctnna1
Ctnnb1
Ctnnd1
Ctsa
Ctsb
Ctsc
Ctsd
Ctse
Ctsf
Ctsg
Ctsh
Ctsk
Ctsl
Ctso
Ctss
Ctsz
Cttn
Cttnbp2nl
Cuedc1
Cul1
Cul4a
Cux1
Cwc15
Cx3cr1
Cxcl1
Cxcl12
Cxcl14
Cxcl16
Cxcl2
Cxcl5
Cxcr2
Cxcr4
Cxx1a
Cxx1b
Cxxc5
Cyb5a
Cyb5r3
Cyb5r4
Cyba
Cybb
Cyc1
Cycs
Cyfip2
Cygb
Cyhr1
Cyp1b1
Cyp4b1
Cyp4f18
Cyr61
Cystm1
Cyth1
Cyth3
Cyth4
Cytip
Cyyr1
D030056L22Rik
D1Ertd622e
D5Ertd579e
D8Ertd738e
D930015E06Rik
Daam1
Daam2
Dab2
Dab2ip
Dad1
Dag1
Dap
Dapk1
Dapk2
Dapp1
Dars
Dazap1
Dazap2
Dbf4
Dbi
Dbnl
Dck
Dclk1
Dcn
Dcps
Dctn2
Dctn6
Dctpp1
Dcun1d1
Dcun1d5
Dcxr
Ddah2
Ddit4
Ddit4l
Ddost
Ddr2
Ddrgk1
Ddx1
Ddx17
Ddx27
Ddx39
Ddx39b
Ddx3x
Ddx3y
Ddx46
Ddx5
Ddx54
Ddx6
Def6
Def8
Degs1
Dek
Dennd5a
Dennd5b
Depdc1a
Deptor
Dera
Derl1
Des
Desi1
Dfna5
Dgat1
Dgat2
Dgkb
Dgkd
Dgkz
Dguok
Dhcr24
Dhfr
Dhrs11
Dhrs3
Dhrs4
Dhrs7
Dhx30
Dhx58os
Diaph2
Diaph3
Diras2
Dkc1
Dlc1
Dlg1
Dlgap4
Dlgap5
Dll4
Dlx5
Dmd
Dmkn
Dmpk
Dmtn
Dnaja1
Dnaja4
Dnajb1
Dnajb2
Dnajb4
Dnajc1
Dnajc10
Dnajc15
Dnajc2
Dnajc21
Dnajc25
Dnajc3
Dnajc7
Dnajc8
Dnajc9
Dnase1l3
Dnase2a
Dnlz
Dnmt1
Dnmt3a
Dnph1
Dntt
Dock10
Dock2
Dock6
Dock9
Dok1
Dok2
Dok3
Dpep1
Dpf2
Dph3
Dpm3
Dpp4
Dpy30
Dpysl2
Dpysl3
Dram2
Drap1
Drg1
Dscc1
Dse
Dst
Dstn
Dtl
Dtnbp1
Dtx3
Dtymk
Dusp1
Dusp10
Dusp19
Dusp2
Dusp23
Dusp3
Dusp5
Dusp6
Dut
Dynll1
Dynll2
Dynlrb1
Dynlt1f
Dynlt3
Dyrk3
E2f1
E2f2
E2f4
E2f8
Ear2
Ebf1
Ebf2
Ebf3
Ebi3
Ebna1bp2
Ebpl
Ece1
Ech1
Ecm1
Ecm2
Ecscr
Ect2
Edem1
Edf1
Ednra
Ednrb
Eed
Eef1a1
Eef1b2
Eef1d
Eef1e1
Eef1g
Eef2
Eef2k
Eefsec
Efemp2
Efhd2
Efna1
Efna5
Efnb1
Efnb2
Egfl7
Egfl8
Egfr
Egr1
Ehbp1l1
Ehd1
Ehd2
Ehd3
Ehd4
Ei24
Eid1
Eif1ad
Eif1ax
Eif2a
Eif2ak1
Eif2s1
Eif2s2
Eif2s3y
Eif3a
Eif3c
Eif3d
Eif3e
Eif3f
Eif3g
Eif3h
Eif3i
Eif3k
Eif3l
Eif3m
Eif4a1
Eif4a2
Eif4a3
Eif4e
Eif4ebp1
Eif4g2
Eif4h
Eif5
Eif5a
Eif6
Elane
Elavl1
Elf1
Elf2
Elk3
Elk4
Elmo1
Eln
Elof1
Elovl5
Elovl7
Emb
Emc10
Emc2
Emc6
Emc7
Emc8
Emcn
Emd
Emg1
Emilin1
Emilin2
Eml2
Emp1
Emp2
Emp3
Enah
Endod1
Eng
Engase
Eno1
Enpep
Enpp1
Enpp4
Enpp5
Enpp6
Entpd1
Eny2
Eogt
Epas1
Epb41
Epb41l1
Epb41l2
Epb42
Epdr1
Ephb4
Ephx3
Epn1
Epn2
Epor
Eps15
Epsti1
Erbb2ip
Erdr1
Erf
Erg
Ergic3
Erh
Eri1
Erlec1
Ermap
Ero1l
Erp29
Errfi1
Esam
Esco2
Esd
Esm1
Esyt2
Etfa
Etfb
Ethe1
Etl4
Etnk1
Ets1
Ets2
Eva1b
Evi2a
Evi5
Evl
Ewsr1
Exo1
Exoc3l2
Exoc3l4
Exoc6
Exosc3
Exosc5
Exosc7
Exosc8
Ext2
Ezh2
Ezr
F10
F11r
F13a1
F2r
F2rl2
F2rl3
F5
F630028O10Rik
F8
Fabp4
Fabp5
Fads3
Fahd1
Fam101b
Fam103a1
Fam104a
Fam105a
Fam107b
Fam109b
Fam110b
Fam111a
Fam114a1
Fam117a
Fam120a
Fam126a
Fam129a
Fam129b
Fam129c
Fam132a
Fam133b
Fam134b
Fam162a
Fam167b
Fam171a1
Fam177a
Fam195b
Fam204a
Fam20a
Fam210b
Fam212a
Fam213a
Fam213b
Fam214b
Fam216a
Fam220a
Fam32a
Fam43a
Fam46a
Fam46c
Fam49b
Fam53b
Fam60a
Fam63a
Fam64a
Fam65a
Fam69a
Fam69b
Fam76a
Fam92a
Fam96a
Fam96b
Fap
Farsa
Fat1
Fau
Fbl
Fblim1
Fbln1
Fbln2
Fbln5
Fbn1
Fbxl12
Fbxl2
Fbxl3
Fbxl5
Fbxo32
Fbxo5
Fbxo6
Fbxo7
Fbxo9
Fbxw2
Fcer1g
Fcgr1
Fcgr2b
Fcgr3
Fcgr4
Fcgrt
Fcho1
Fcho2
Fcmr
Fcnb
Fcrla
Fcrls
Fdps
Fdx1
Fech
Fen1
Fermt2
Fermt3
Fes
Fez2
Ffar2
Fgd2
Fgd4
Fgd5
Fgf1
Fgf7
Fgfr1
Fgfr1op2
Fgfr2
Fgr
Fh1
Fhl1
Fhl2
Fibin
Fignl1
Filip1
Filip1l
Fip1l1
Fkbp10
Fkbp11
Fkbp14
Fkbp1a
Fkbp2
Fkbp3
Fkbp4
Fkbp7
Fkbp8
Fkbp9
Fli1
Flna
Flnb
Flot1
Flot2
Flt1
Flt4
Flywch2
Fmnl1
Fmnl3
Fmo2
Fmo5
Fmod
Fn1
Fn3k
Fnbp1l
Fndc3a
Fndc3b
Fnta
Fos
Fosb
Fosl1
Fosl2
Foxc1
Foxn3
Foxo1
Foxp1
Foxs1
Fpr1
Fpr2
Frat2
Frg1
Frmd4a
Frmd4b
Frmd6
Fry
Fryl
Fscn1
Fst
Fstl1
Fth1
Ftl1
Fto
Fubp1
Fuca1
Fundc2
Furin
Fus
Fut8
Fxn
Fxyd1
Fxyd5
Fyb
Fyn
Fyttd1
Fzd4
Fzr1
G0s2
G3bp1
G6b
G6pdx
Gaa
Gabarap
Gabarapl1
Gabarapl2
Gabpb1
Gadd45a
Gadd45b
Gadd45g
Gadd45gip1
Galk1
Galnt15
Galnt18
Gamt
Gapdh
Gar1
Gart
Gas1
Gas2l1
Gas2l3
Gas6
Gas7
Gata1
Gata2
Gatad1
Gatad2a
Gatad2b
Gatm
Gca
Gch1
Gchfr
Gclc
Gclm
Gcnt2
Gcsam
Gcsh
Gda
Gde1
Gdf15
Gdi2
Gdpd2
Gdpd3
Gem
Gemin6
Gemin7
Gfer
Gfi1b
Ggh
Ggt5
Ggta1
Ghr
Gid8
Gimap1
Gimap4
Gimap5
Gimap6
Ginm1
Gins2
Gins4
Gipc1
Git1
Git2
Gja1
Gja4
Gjc1
Glg1
Glipr1
Glipr2
Glo1
Glod4
Glrx
Glrx2
Glrx3
Glrx5
Glt8d1
Gltp
Gltscr2
Glud1
Glul
Gm10020
Gm10036
Gm10073
Gm10076
Gm10116
Gm10263
Gm10282
Gm10320
Gm10419
Gm10709
Gm11808
Gm12216
Gm12999
Gm13012
Gm13431
Gm13861
Gm13889
Gm15013
Gm15800
Gm15915
Gm1673
Gm17430
Gm19590
Gm1968
Gm19705
Gm2000
Gm20594
Gm26532
Gm26740
Gm26917
Gm2a
Gm37065
Gm37800
Gm43291
Gm4951
Gm5111
Gm5160
Gm5483
Gm5611
Gm6133
Gm6483
Gm6576
Gm8186
Gm8369
Gm867
Gm8730
Gm9493
Gm9733
Gm9843
Gm9844
Gmfg
Gmip
Gmnn
Gmpr
Gmps
Gna11
Gna12
Gna13
Gnai1
Gnai2
Gnaq
Gnas
Gnaz
Gnb1
Gnb2
Gnb2l1
Gnb4
Gng11
Gng12
Gng2
Gng5
Gngt2
Gns
Golgb1
Golim4
Gosr2
Got1
Got2
Gp1ba
Gp1bb
Gp5
Gp6
Gp9
Gpc1
Gpc4
Gpc6
Gpcpd1
Gpd1l
Gpi1
Gpihbp1
Gpm6a
Gpm6b
Gpr132
Gpr137b
Gpr137b-ps
Gpr146
Gpr153
Gpr171
Gpr182
Gpr183
Gpr20
Gpr4
Gpr65
Gprc5b
Gprc5c
Gps2
Gpsm2
Gpsm3
Gpx1
Gpx3
Gpx4
Gpx7
Gpx8
Grap
Grap2
Grb10
Grb2
Grcc10
Grem1
Grina
Grip2
Grk6
Grn
Grrp1
Gsap
Gsk3b
Gskip
Gsn
Gspt1
Gsr
Gsta4
Gstm1
Gstm2
Gstm5
Gsto1
Gstp1
Gstt1
Gtf2a2
Gtf2e2
Gtf2i
Gtf3a
Gtpbp2
Gucy1a3
Gucy1b3
Guk1
Gusb
Gxylt2
Gyg
Gypa
Gypc
H13
H1f0
H1fx
H2-Aa
H2-Ab1
H2afj
H2afv
H2afx
H2afy
H2afz
H2-D1
H2-DMa
H2-DMb1
H2-DMb2
H2-Eb1
H2-K1
H2-M3
H2-M9
H2-Oa
H2-Ob
H2-Q10
H2-Q4
H2-Q6
H2-Q7
H2-T22
H2-T23
H3f3a
H3f3b
Hacd1
Hacd2
Hacd4
Hadh
Hagh
Haghl
Hars
Hat1
Haus1
Haus3
Haus4
Haus5
Hba-a1
Hba-a2
Hbb-bs
Hbb-bt
Hbegf
Hbq1b
Hcar2
Hcfc1r1
Hck
Hcls1
Hcst
Hdac1
Hdac2
Hdac5
Hdac7
Hdc
Hdgf
Hdgfrp2
Hdgfrp3
Hdlbp
Hebp1
Hecw2
Heg1
Hells
Hemgn
Herc1
Herpud1
Hes1
Hes6
Hexa
Hexb
Hexim1
Heyl
Hfe
Hhex
Hiatl1
Hibadh
Hibch
Hif1a
Higd1b
Hilpda
Hint1
Hip1
Hipk1
Hipk3
Hirip3
Hist1h1a
Hist1h1b
Hist1h1c
Hist1h1e
Hist1h2ae
Hist1h2al
Hist1h2ap
Hist1h2bc
Hist1h4i
Hist3h2a
Hist3h2ba
Hivep3
Hjurp
Hk1
Hk3
Hlf
Hlx
Hmbs
Hmces
Hmg20b
Hmgb1
Hmgb2
Hmgb3
Hmgn1
Hmgn2
Hmgn3
Hmgn5
Hmha1
Hmmr
Hmox1
Hmox2
Hn1
Hn1l
Hnrnpa1
Hnrnpa2b1
Hnrnpa3
Hnrnpab
Hnrnpc
Hnrnpd
Hnrnpdl
Hnrnpf
Hnrnph1
Hnrnpk
Hnrnpl
Hnrnpm
Hnrnpr
Hnrnpu
Hnrnpul1
Homer3
Hotairm1
Hoxa10
Hoxa5
Hoxa7
Hoxa9
Hoxb2
Hoxc10
Hp
Hp1bp3
Hpcal1
Hpgd
Hpgds
Hpn
Hprt
Hpse
Hras
Hrct1
Hrsp12
Hs3st1
Hsbp1
Hscb
Hsd11b1
Hsd17b10
Hsdl1
Hsp90aa1
Hsp90ab1
Hsp90b1
Hspa14
Hspa1a
Hspa1b
Hspa5
Hspa8
Hspa9
Hspb1
Hspb2
Hspb6
Hspb8
Hspbp1
Hspd1
Hspe1
Hspg2
Hsph1
Htra1
Htra2
Htra3
Hvcn1
Hyal2
I830077J02Rik
Iah1
Ibsp
Icam1
Icam2
Icam4
Id1
[truncated: 2,779 more rows]
