# Supplementary material for: Spatial transcriptomic interrogation of the murine bone marrow signaling landscape
Source: Bone Res. 2023 Nov 6;11:59. doi: 10.1038/s41413-023-00298-1 (PMC10625929; doi:10.1038/s41413-023-00298-1)
Supplement: Supplementary file 10 — Table S7 [file 41413_2023_298_MOESM10_ESM.csv]

Table S7 Gene lists used for modular scoring
BMP signaling	TGFb signaling	Hypoxia	Notch	Jak/Stat	Foxo	p53	Glycolysis	OxPhos	FA metab	WNT signaling	PDGF signaling
Acvr1	Cdkn2b	Aldoa	Adam17	Il6	Atg12	Adgrb1	Hk1	Ndufs1	Acaa1a	Bambi	Bcar1
Amh	Crebbp	Angpt1	Aph1a	Il10	Atm	Aifm2	Hk2	Ndufs2	Acaa2	Ccn4	Col2a1
Bmp2	E2f4	Angpt2	Aph1b	Il10rb	Bcl2l11	Atm	Hk3	Ndufs3	Acaca	Ccnd1	Col3a1
Bmp4	E3f5	Angpt4	Aph1c	Il10ra	Bcl6	Atr	Hkdc1	Ndufs4	Acacb	Ccnd2	Col4a1
Bmp5	Ep300	Bcl2	Crebbp	Jak1	Bnip3	Bax	Gck	Ndufs5	Acadl	Ccnd3	Col4a2
Bmp6	Rbl1	Cdkn1a	Dll1	Jak2	Cat	Ccng1	Adpgk	Ndufs6	Acadm	Csnk1e	Col5a1
Bmp7	Smad2	Cdkn1b	Dll3	Jak3	Ccnb1	Ccng2	Gpi	Ndufs7	Acads	Csnk2a1	Col5a2
Bmp8a	Smad3	Edn1	Dll4	Tyk2	Ccnb2	Cd82	Pfkl	Ndufs8	Acadsb	Csnk2a2	Col5a3
Bmpr1a	Smad4	Egf	Dtx1	Stat1	Ccnb3	Cdkn1a	Pfkm	Ndufv1	Acadvl	Csnk2b	Col6a1
Bmpr1b	Sp1	Eno1	Dtx2	Stat2	Ccnd1	Cdkn2a	Pfkp	Ndufv2	Acat1	Ctnnb1	Col6a2
Bmpr2	Tfdp1	Eno1b	Dtx3	Stat3	Ccnd2	Chek1	Aldoa	Ndufv3	Acat2	Dvl1	Col6a3
Gdf5	Tgfb1	Eno2	Dtx3l	Stat4	Ccng2	Chek2	Aldoc	Ndufa1	Acox1	Dvl2	Col6a5
Gdf6	Tgfb2	Eno3	Dtx4	Stat5a	Cdkn1a	Cop1	Aldob	Ndufa2	Acox3	Dvl3	Col6a6
Gdf7	Tgfb3	Eno4	Ep300	Stat5b	Cdkn1b	Ddb2	Aldoart1	Ndufa3	Acsf3	Fosl1	Col9a1
Hamp	Tgfbr1	Epo	Hes1	Stat6	Cdkn2b	Ei24	Tpi1	Ndufa4	Acsl1	Frat1	Col9a2
Hamp2	Tgfbr2	Flt1	Hes5	Irf9	Cdkn2d	Fas	Gapdh	Ndufa4l2	Acsl3	Frat2	Col9a3
Id1	Thbs1	Gapdh	Hey1	Crebbp	Csnk1e	Gadd45a	Pgk1	Ndufa5	Acsl4	Fzd1	Crk
Id2	Fstl1	Gapdh-ps15	Jag1	Ep300	Fasl	Gadd45b	Pgk2	Ndufa6	Acsl5	Fzd10	Crkl
Id3		Hk1	Jag2	Bcl2	Fbxo25	Gadd45g	Pgam1	Ndufa7	Adh1	Fzd2	Furin
Id4		Hk2	Kat2a	Mcl1	Fbxo32	Gorab	Pgam2	Ndufa8	Adh5	Fzd3	Grb2
Inhbb		Hk3	Kat2b	Bcl2l1	Foxo1	Gtse1	Eno1	Ndufa9	Adh7	Fzd4	Grb7
Rgma		Hkdc1	Lfng	Pim1	Foxo3	Igfbp3	Eno2	Ndufa10	Aldh2	Fzd5	Kras
Rgmb		Hmox1	Maml1	Myc	Foxo4	Perp	Eno3	Ndufab1	Aldh3a2	Fzd6	lin2801
Smad1		Ldha	Maml2	Ccnd1	Foxo6	Pidd1	Eno4	Ndufa11	Aldh7a1	Fzd7	Nck1
Smad4		Nos2	Maml3	Ccnd2	G6pc	Pmaip1	Eno1b	Ndufa12	Aldh9a1	Fzd8	Nck2
Smad5		Nos3	Mfng	Ccnd3	G6pc2	Ppm1d	Pkm	Ndufa13	Cbr4	Fzd9	Nras
Smad9		Nppa	Ncstn	Cdkn1a	G6pc3	Pten	Pklr	Ndufb2	Cpt1a	Jun	Pdgfa
		Pdk1	Notch1	Aox1	Gabarap	Rchy1		Ndufb3	Cpt1c	Lef1	Pdgfb
		Pfkfb3	Notch2	Aox2	Gabarapl1	Rprm		Ndufb4c	Cpt2	Lrp5	Pdgfc
		Pfkl	Notch3	Aox3	Gabarapl2	Rrm2		Ndufb4b	Echs1	Lrp6	Pdgfra
		Pgk1	Notch4	Aox4	Gadd45a	Rrm2b		Ndufb4	Eci1	Mmp7	Pdgfrb
		Serpine1	Psen1	Gfap	Gadd45b	Serpin5b		Ndufb5	Eci2	Myc	Pik3ca
		Slc2a1	Psen2		Gadd45g	Serpine1		Ndufb6	Fasn	Peg12	Pik3cb
		Tek	Psenen		Grm1	Sesn1		Ndufb7	Gcdh	Porcn	Pik3r1
		Tfrc	Ptcra		Il10	Sesn2		Ndufb8	H2-Ke6	Ppard	Pik3r2
		Timp1	Rbpj		Il6	Sesn3		Ndufb9	Hadh	Rspo1	Plat
		Trf	Rbpjl		Il7r	Sfn		Ndufb10	Hadha	Rspo2	Plcg1
		Vegfa	Rfng		Klf2	Shisa5		Ndufb11	Htd2	Rspo3	Plg
			Snw1		Mapk10	Siah1a		Ndufc1	Mcat	Rspo4	Ptpn11
					Mapk11	Siah1b		Ndufc2	Mecr	Tcf7	Ptpn12
					Mapk12	Siva1		Sdhc	Oxsm	Tcf7l1	Rapgef1
					Mapk13	Steap3		Sdhd		Tcf7l2	Sos1
					Mapk14	Thbs1		Sdha		Wnt1	Spp1
					Mapk8	Trp53		Sdhb		Wnt10a	Src
					Mapk9	Trp73		Uqcrfs1		Wnt10b	Stat1
					Pck1	Tsc2		Cytb		Wnt11	Stat3
					Pck2	Zmat3		Cyc1		Wnt16	Stat5a
					Plk1			Uqcrc1		Wnt2	Stat5b
					Plk2			Uqcrc2		Wnt2b	Stat6
					Plk3			Uqcrh		Wnt3	Thbs1
					Plk4			Uqcrb		Wnt3a	Thbs2
					Prkaa1			Uqcrq		Wnt4	Thbs3
					Prkaa2			Uqcr10		Wnt5a	Thbs4
					Prkab1			Uqcr11		Wnt6
					Prkab2			Cox10		Wnt7a
					Prkag2			Cox3		Wnt7b
					Prkag3			Cox2		Wnt8a
					Prmt1			Cox4i1		Wnt8b
					Rag1			Cox4i2		Wnt9a
					Rag2			Cox5a		Wnt9b
					Rbl2			Cox5b		Wnt5b
					S1pr1			Cox6a1		Axin1
					S1pr4			Cox6a2		Axin2
					Slc2a4			Cox6b1
					Sod2			Cox6b2
					Stat3			Cox6c
					Stk11			Cox7a1
					Tnfsf10			Cox7a2
								Cox7a2l
								Cox7b
								Cox7b2
								Cox7c
								Cox8a
								Cox8b
								Cox8c
								Cox11
								Cox15
								Cox17
								Atp5a1
								Atp5b
								Atp5c1
								Atp5d
								Atp5e
								Atp5o
								Atp6
								Atp5pb
								Atp5g1
								Atp5g3
								Atp5g2
								Atp5h
								Atp5k
								Atp5j2
								Atp5l
								Atp8
								Atp6v1a
								Atp6v1b1
								Atp6v1c1
								Atp6v1c2
								Atp6v1d
								Atp6v1e1
								Atp6v1e2
								Atp6v1f
								Atp6v1g3
								Atp6v1g2
								Atp6v1g1
								Atp6v1h
								Atp6v0a1
								Atp6v0a4
								Atp6v0a2
								Tcirg1
								Atp6v0b
								Atp6v0c
								Atp6vod1
								Atp6v0d2
								Atp6v0e
								Atp6v0e2
								Atp6ap1
